# Supplementary material for: Vitamin D receptor ChIP-seq in primary CD4+ cells: relationship to serum 25-hydroxyvitamin D levels and autoimmune disease
Source: BMC Med. 2013 Jul 12;11:163. doi: 10.1186/1741-7015-11-163 (PMC3710212; doi:10.1186/1741-7015-11-163)
Supplement: Additional file 1 — Supplementary dataset. VDR binding sites in samples with high and low 25-hydroxyvitamin D. Genomic co-ordinates are shown in hg19. 25(OH)D≥75 = samples with 25-hydroxyvitamin D ≥75 nM, 25(OH)D<75 = samples with 25-hydroxyvitamin D <75 nM. [file 1741-7015-11-163-S1.xls]

## Sheet: Sheet1
Group	Chromosome	Start	Stop
25(OH)D<75	chrY	2945404	2946448
25(OH)D<75	chrY	2954250	2954698
25(OH)D<75	chrY	2960427	2960857
25(OH)D<75	chrY	2962036	2962484
25(OH)D<75	chrY	2987345	2987763
25(OH)D<75	chrY	3217943	3218301
25(OH)D<75	chrY	3302233	3302568
25(OH)D<75	chrY	3419752	3420715
25(OH)D<75	chrY	3454698	3455045
25(OH)D<75	chrY	3525219	3525801
25(OH)D<75	chrY	3595463	3595869
25(OH)D<75	chrY	3750251	3750672
25(OH)D<75	chrY	3764853	3765484
25(OH)D<75	chrY	3780501	3780948
25(OH)D<75	chrY	3934243	3934592
25(OH)D<75	chrY	4038042	4038468
25(OH)D<75	chrY	4185921	4187102
25(OH)D<75	chrY	4396786	4397198
25(OH)D<75	chrY	4478793	4479226
25(OH)D<75	chrY	4512523	4512971
25(OH)D<75	chrY	4518525	4518920
25(OH)D<75	chrY	4546587	4547018
25(OH)D<75	chrY	4617835	4618258
25(OH)D<75	chrY	4632979	4633415
25(OH)D<75	chrY	4694553	4694950
25(OH)D<75	chrY	4740122	4740570
25(OH)D<75	chrY	4863559	4863964
25(OH)D<75	chrY	4883702	4884480
25(OH)D<75	chrY	5280185	5280616
25(OH)D<75	chrY	5429667	5430110
25(OH)D<75	chrY	5564721	5565364
25(OH)D<75	chrY	5723513	5723961
25(OH)D<75	chrY	5748078	5748511
25(OH)D<75	chrY	5812789	5813236
25(OH)D<75	chrY	5832203	5832646
25(OH)D<75	chrY	5966133	5966546
25(OH)D<75	chrY	6401829	6402215
25(OH)D<75	chrY	6403125	6403786
25(OH)D<75	chrY	6420210	6420612
25(OH)D<75	chrY	6434216	6434659
25(OH)D<75	chrY	6487714	6488314
25(OH)D<75	chrY	6499787	6500186
25(OH)D<75	chrY	6519055	6519503
25(OH)D<75	chrY	6615228	6616003
25(OH)D<75	chrY	7059404	7060120
25(OH)D<75	chrY	9944744	9945141
25(OH)D<75	chrY	10019018	10019421
25(OH)D<75	chrY	10020443	10021375
25(OH)D<75	chrY	10022234	10022511
25(OH)D<75	chrY	10023674	10024039
25(OH)D<75	chrY	10025007	10025779
25(OH)D<75	chrY	10026476	10026789
25(OH)D<75	chrY	10029443	10029597
25(OH)D<75	chrY	10029684	10030248
25(OH)D<75	chrY	10036231	10036652
25(OH)D<75	chrY	10037571	10037965
25(OH)D<75	chrY	10094537	10095095
25(OH)D<75	chrY	13274469	13275119
25(OH)D<75	chrY	13277262	13277686
25(OH)D<75	chrY	13278235	13278538
25(OH)D<75	chrY	13291477	13292370
25(OH)D<75	chrY	13302609	13303097
25(OH)D<75	chrY	13318448	13318893
25(OH)D<75	chrY	13320212	13320986
25(OH)D<75	chrY	13339163	13339683
25(OH)D<75	chrY	13342425	13342835
25(OH)D<75	chrY	13971375	13971807
25(OH)D<75	chrY	15119953	15120375
25(OH)D<75	chrY	15148989	15149486
25(OH)D<75	chrY	15214278	15214726
25(OH)D<75	chrY	15836850	15837298
25(OH)D<75	chrY	15885822	15886193
25(OH)D<75	chrY	17258145	17258585
25(OH)D<75	chrY	17543426	17543874
25(OH)D<75	chrY	22316641	22317084
25(OH)D<75	chrY	22637184	22637632
25(OH)D<75	chrY	23192214	23192658
25(OH)D<75	chrY	27039004	27039749
25(OH)D<75	chrY	58819494	58820288
25(OH)D<75	chrY	58827084	58827501
25(OH)D<75	chrY	58855863	58856249
25(OH)D<75	chrY	58862492	58862873
25(OH)D<75	chrY	58862879	58863291
25(OH)D<75	chrY	58983886	58984286
25(OH)D<75	chrY	58984751	58985141
25(OH)D<75	chrY	58985288	58985575
25(OH)D<75	chrY	58989624	58989984
25(OH)D<75	chrY	58993783	58994719
25(OH)D<75	chrY	58996912	58997101
25(OH)D<75	chrX	4158667	4159830
25(OH)D<75	chrX	9372089	9373107
25(OH)D<75	chrX	9373548	9374018
25(OH)D<75	chrX	41209720	41210985
25(OH)D<75	chrX	44291899	44292563
25(OH)D<75	chrX	48768685	48769875
25(OH)D<75	chrX	53100774	53101532
25(OH)D<75	chrX	53253831	53255081
25(OH)D<75	chrX	56807436	56808126
25(OH)D<75	chrX	62156377	62157599
25(OH)D<75	chrX	64503113	64503488
25(OH)D<75	chrX	64754635	64755317
25(OH)D<75	chrX	73070709	73072000
25(OH)D<75	chrX	73163918	73164251
25(OH)D<75	chrX	77154790	77155172
25(OH)D<75	chrX	77705320	77705685
25(OH)D<75	chrX	89607314	89607656
25(OH)D<75	chrX	89648192	89648599
25(OH)D<75	chrX	92209386	92209818
25(OH)D<75	chrX	103401162	103401937
25(OH)D<75	chrX	103970367	103970742
25(OH)D<75	chrX	108297526	108297915
25(OH)D<75	chrX	111556640	111557043
25(OH)D<75	chrX	119378904	119379631
25(OH)D<75	chrX	130946862	130947503
25(OH)D<75	chrX	136520201	136520604
25(OH)D<75	chrX	152127686	152128119
25(OH)D<75	chr13	19253467	19254178
25(OH)D<75	chr13	20357159	20357398
25(OH)D<75	chr13	22178354	22178944
25(OH)D<75	chr13	26796492	26797029
25(OH)D<75	chr13	28033459	28033846
25(OH)D<75	chr13	28033886	28034239
25(OH)D<75	chr13	31191655	31192588
25(OH)D<75	chr13	31247876	31248234
25(OH)D<75	chr13	31736182	31736435
25(OH)D<75	chr13	37574672	37575708
25(OH)D<75	chr13	40962426	40963436
25(OH)D<75	chr13	41344961	41345931
25(OH)D<75	chr13	48611747	48612316
25(OH)D<75	chr13	50366880	50367536
25(OH)D<75	chr13	52768345	52768710
25(OH)D<75	chr13	52768758	52769075
25(OH)D<75	chr13	53226116	53226844
25(OH)D<75	chr13	57733718	57734166
25(OH)D<75	chr13	75428426	75429432
25(OH)D<75	chr13	90370578	90371233
25(OH)D<75	chr13	90584949	90585338
25(OH)D<75	chr13	99852639	99853595
25(OH)D<75	chr13	103497604	103498372
25(OH)D<75	chr13	114913920	114914826
25(OH)D<75	chr12	95483	95866
25(OH)D<75	chr12	2364464	2365626
25(OH)D<75	chr12	4647332	4648500
25(OH)D<75	chr12	6961132	6962002
25(OH)D<75	chr12	7052421	7053069
25(OH)D<75	chr12	7079454	7080514
25(OH)D<75	chr12	8234260	8235353
25(OH)D<75	chr12	9803356	9804106
25(OH)D<75	chr12	9912960	9913778
25(OH)D<75	chr12	10765759	10766737
25(OH)D<75	chr12	15114427	15115373
25(OH)D<75	chr12	20704149	20704887
25(OH)D<75	chr12	25538715	25539250
25(OH)D<75	chr12	31227785	31228367
25(OH)D<75	chr12	31269468	31270453
25(OH)D<75	chr12	34174915	34175781
25(OH)D<75	chr12	34372798	34373211
25(OH)D<75	chr12	34426893	34427791
25(OH)D<75	chr12	38444449	38444987
25(OH)D<75	chr12	38448578	38449332
25(OH)D<75	chr12	38449754	38450149
25(OH)D<75	chr12	38710292	38710952
25(OH)D<75	chr12	46121003	46121948
25(OH)D<75	chr12	46608931	46609256
25(OH)D<75	chr12	48499911	48500309
25(OH)D<75	chr12	49075670	49076438
25(OH)D<75	chr12	49109984	49111375
25(OH)D<75	chr12	52463402	52464034
25(OH)D<75	chr12	53038749	53039656
25(OH)D<75	chr12	53714940	53715819
25(OH)D<75	chr12	53845549	53845890
25(OH)D<75	chr12	54673877	54674711
25(OH)D<75	chr12	56435629	56436228
25(OH)D<75	chr12	57873127	57874212
25(OH)D<75	chr12	58087715	58088021
25(OH)D<75	chr12	65073504	65073891
25(OH)D<75	chr12	67662215	67663399
25(OH)D<75	chr12	69080550	69081103
25(OH)D<75	chr12	72058128	72058539
25(OH)D<75	chr12	75904953	75906250
25(OH)D<75	chr12	82751587	82752753
25(OH)D<75	chr12	82958307	82959217
25(OH)D<75	chr12	92270470	92271172
25(OH)D<75	chr12	94070780	94071794
25(OH)D<75	chr12	96429648	96429994
25(OH)D<75	chr12	98896896	98897883
25(OH)D<75	chr12	100594101	100595246
25(OH)D<75	chr12	106751307	106752250
25(OH)D<75	chr12	109489974	109490772
25(OH)D<75	chr12	109914748	109915958
25(OH)D<75	chr12	110939785	110940483
25(OH)D<75	chr12	111494442	111495619
25(OH)D<75	chr12	112279469	112279938
25(OH)D<75	chr12	115078045	115078419
25(OH)D<75	chr12	120444909	120445820
25(OH)D<75	chr12	120638901	120639370
25(OH)D<75	chr12	120883943	120884328
25(OH)D<75	chr12	122239911	122240231
25(OH)D<75	chr12	123010741	123011722
25(OH)D<75	chr12	125399156	125399765
25(OH)D<75	chr12	127650997	127651434
25(OH)D<75	chr12	132073045	132073863
25(OH)D<75	chr12	132195184	132196250
25(OH)D<75	chr12	132629047	132629377
25(OH)D<75	chr12	133343786	133344575
25(OH)D<75	chr12	133405589	133405985
25(OH)D<75	chr12	133562500	133563625
25(OH)D<75	chr12	133656241	133657219
25(OH)D<75	chr11	183650	184047
25(OH)D<75	chr11	194393	194735
25(OH)D<75	chr11	585228	585627
25(OH)D<75	chr11	585660	586078
25(OH)D<75	chr11	588278	588647
25(OH)D<75	chr11	809775	810034
25(OH)D<75	chr11	1017084	1017412
25(OH)D<75	chr11	2421602	2422090
25(OH)D<75	chr11	3527586	3528349
25(OH)D<75	chr11	8008424	8008792
25(OH)D<75	chr11	9482343	9482735
25(OH)D<75	chr11	10829800	10830883
25(OH)D<75	chr11	10879328	10879823
25(OH)D<75	chr11	11171728	11172144
25(OH)D<75	chr11	18343417	18343791
25(OH)D<75	chr11	31391506	31391878
25(OH)D<75	chr11	34126598	34127751
25(OH)D<75	chr11	43665801	43666211
25(OH)D<75	chr11	43901867	43902422
25(OH)D<75	chr11	45847989	45848813
25(OH)D<75	chr11	46639091	46639275
25(OH)D<75	chr11	46722053	46722952
25(OH)D<75	chr11	47270346	47271250
25(OH)D<75	chr11	47600349	47601170
25(OH)D<75	chr11	47788941	47789766
25(OH)D<75	chr11	57508579	57508887
25(OH)D<75	chr11	59317562	59319082
25(OH)D<75	chr11	59578014	59578295
25(OH)D<75	chr11	60608878	60610125
25(OH)D<75	chr11	62358674	62359686
25(OH)D<75	chr11	62420252	62421309
25(OH)D<75	chr11	62476731	62477875
25(OH)D<75	chr11	62606811	62607515
25(OH)D<75	chr11	62608826	62609689
25(OH)D<75	chr11	63448629	63448997
25(OH)D<75	chr11	64863283	64864062
25(OH)D<75	chr11	64885666	64885890
25(OH)D<75	chr11	65192616	65193512
25(OH)D<75	chr11	65266264	65266631
25(OH)D<75	chr11	65769441	65769797
25(OH)D<75	chr11	65769802	65770158
25(OH)D<75	chr11	66189291	66189719
25(OH)D<75	chr11	67007572	67008059
25(OH)D<75	chr11	68671396	68671739
25(OH)D<75	chr11	70049988	70050658
25(OH)D<75	chr11	72533054	72533793
25(OH)D<75	chr11	73498258	73499579
25(OH)D<75	chr11	77913468	77914511
25(OH)D<75	chr11	82997007	82998373
25(OH)D<75	chr11	84024237	84024955
25(OH)D<75	chr11	85195160	85195524
25(OH)D<75	chr11	85463706	85464774
25(OH)D<75	chr11	104576430	104576845
25(OH)D<75	chr11	107328011	107329114
25(OH)D<75	chr11	111944534	111945604
25(OH)D<75	chr11	117857811	117858572
25(OH)D<75	chr11	118747096	118748375
25(OH)D<75	chr11	118797007	118797617
25(OH)D<75	chr11	127488089	127488848
25(OH)D<75	chr11	128194490	128195460
25(OH)D<75	chr11	129871932	129872985
25(OH)D<75	chr11	131550495	131550807
25(OH)D<75	chr10	493619	493949
25(OH)D<75	chr10	1271812	1272273
25(OH)D<75	chr10	1282316	1282657
25(OH)D<75	chr10	1634453	1635241
25(OH)D<75	chr10	6130392	6131359
25(OH)D<75	chr10	6215496	6216143
25(OH)D<75	chr10	10843627	10844911
25(OH)D<75	chr10	13343900	13344265
25(OH)D<75	chr10	14879932	14880624
25(OH)D<75	chr10	17272602	17273330
25(OH)D<75	chr10	22518067	22519018
25(OH)D<75	chr10	22875466	22875936
25(OH)D<75	chr10	22955696	22955998
25(OH)D<75	chr10	26917128	26917439
25(OH)D<75	chr10	28657378	28658027
25(OH)D<75	chr10	31610137	31611220
25(OH)D<75	chr10	32258765	32259211
25(OH)D<75	chr10	32621112	32622031
25(OH)D<75	chr10	32635841	32636200
25(OH)D<75	chr10	32641903	32642306
25(OH)D<75	chr10	32667229	32668220
25(OH)D<75	chr10	35310002	35311161
25(OH)D<75	chr10	37485532	37486289
25(OH)D<75	chr10	42649350	42649645
25(OH)D<75	chr10	43277806	43278258
25(OH)D<75	chr10	51761877	51762310
25(OH)D<75	chr10	53458777	53460044
25(OH)D<75	chr10	61939799	61940371
25(OH)D<75	chr10	65028521	65029630
25(OH)D<75	chr10	70287244	70287559
25(OH)D<75	chr10	70287563	70287932
25(OH)D<75	chr10	70848902	70849239
25(OH)D<75	chr10	74008350	74009291
25(OH)D<75	chr10	74927589	74927951
25(OH)D<75	chr10	75532005	75532963
25(OH)D<75	chr10	77616358	77617043
25(OH)D<75	chr10	81947081	81947798
25(OH)D<75	chr10	82582018	82582534
25(OH)D<75	chr10	86093748	86094314
25(OH)D<75	chr10	89157933	89159125
25(OH)D<75	chr10	91085555	91086550
25(OH)D<75	chr10	95462196	95462533
25(OH)D<75	chr10	97849817	97850057
25(OH)D<75	chr10	98561660	98561968
25(OH)D<75	chr10	99167178	99167547
25(OH)D<75	chr10	103201095	103201370
25(OH)D<75	chr10	103590376	103590888
25(OH)D<75	chr10	103911377	103912518
25(OH)D<75	chr10	111689060	111689196
25(OH)D<75	chr10	112678789	112679142
25(OH)D<75	chr10	116286686	116287080
25(OH)D<75	chr10	116697633	116698251
25(OH)D<75	chr10	120825937	120826795
25(OH)D<75	chr10	124713534	124713887
25(OH)D<75	chr10	127574502	127575530
25(OH)D<75	chr10	127577387	127577526
25(OH)D<75	chr10	127578271	127578782
25(OH)D<75	chr10	127580041	127580440
25(OH)D<75	chr10	127581031	127582193
25(OH)D<75	chr10	127583787	127584070
25(OH)D<75	chr10	130262567	130263026
25(OH)D<75	chr10	133731088	133731688
25(OH)D<75	chr10	134261021	134261329
25(OH)D<75	chr17	164341	164701
25(OH)D<75	chr17	407904	408340
25(OH)D<75	chr17	899910	901000
25(OH)D<75	chr17	1552360	1552609
25(OH)D<75	chr17	2285861	2286159
25(OH)D<75	chr17	2414701	2415673
25(OH)D<75	chr17	2718131	2719250
25(OH)D<75	chr17	3749663	3750005
25(OH)D<75	chr17	4046528	4047229
25(OH)D<75	chr17	4306497	4307350
25(OH)D<75	chr17	4699031	4699894
25(OH)D<75	chr17	5185420	5185924
25(OH)D<75	chr17	7209756	7210678
25(OH)D<75	chr17	7744984	7745351
25(OH)D<75	chr17	8023758	8024056
25(OH)D<75	chr17	8042631	8043374
25(OH)D<75	chr17	8090580	8091327
25(OH)D<75	chr17	8125050	8125855
25(OH)D<75	chr17	8125994	8126414
25(OH)D<75	chr17	8152335	8153306
25(OH)D<75	chr17	16284029	16284898
25(OH)D<75	chr17	16628095	16628514
25(OH)D<75	chr17	17494711	17495590
25(OH)D<75	chr17	19010990	19011412
25(OH)D<75	chr17	19015732	19016148
25(OH)D<75	chr17	20230797	20231204
25(OH)D<75	chr17	21903705	21904824
25(OH)D<75	chr17	21906804	21907210
25(OH)D<75	chr17	27278252	27280000
25(OH)D<75	chr17	27620469	27621871
25(OH)D<75	chr17	28263125	28263511
25(OH)D<75	chr17	29233065	29233780
25(OH)D<75	chr17	30668815	30669699
25(OH)D<75	chr17	30677149	30677495
25(OH)D<75	chr17	33287807	33289244
25(OH)D<75	chr17	33477940	33478240
25(OH)D<75	chr17	33541108	33541722
25(OH)D<75	chr17	33913829	33914720
25(OH)D<75	chr17	36317194	36317950
25(OH)D<75	chr17	36348688	36349080
25(OH)D<75	chr17	36981265	36982051
25(OH)D<75	chr17	38689748	38690463
25(OH)D<75	chr17	38696919	38698040
25(OH)D<75	chr17	39464639	39465750
25(OH)D<75	chr17	39844508	39844874
25(OH)D<75	chr17	39845989	39846438
25(OH)D<75	chr17	39846953	39848531
25(OH)D<75	chr17	41399280	41401642
25(OH)D<75	chr17	41438203	41439183
25(OH)D<75	chr17	42091951	42093105
25(OH)D<75	chr17	42401980	42402325
25(OH)D<75	chr17	42976553	42977562
25(OH)D<75	chr17	43224928	43226521
25(OH)D<75	chr17	43239006	43239333
25(OH)D<75	chr17	44271343	44273000
25(OH)D<75	chr17	45145045	45145398
25(OH)D<75	chr17	45212399	45213553
25(OH)D<75	chr17	45214465	45214627
25(OH)D<75	chr17	45220852	45221557
25(OH)D<75	chr17	45234450	45234870
25(OH)D<75	chr17	45235440	45236187
25(OH)D<75	chr17	45249030	45249897
25(OH)D<75	chr17	45258801	45259023
25(OH)D<75	chr17	45266298	45266721
25(OH)D<75	chr17	47785193	47786288
25(OH)D<75	chr17	47865718	47866315
25(OH)D<75	chr17	49230615	49231518
25(OH)D<75	chr17	55037968	55038646
25(OH)D<75	chr17	56405777	56406385
25(OH)D<75	chr17	56709228	56709612
25(OH)D<75	chr17	56849470	56850186
25(OH)D<75	chr17	57190063	57191410
25(OH)D<75	chr17	57287296	57287736
25(OH)D<75	chr17	61677955	61678301
25(OH)D<75	chr17	61774003	61774404
25(OH)D<75	chr17	62222817	62223289
25(OH)D<75	chr17	62493112	62493512
25(OH)D<75	chr17	62496261	62496589
25(OH)D<75	chr17	71238752	71239691
25(OH)D<75	chr17	73770617	73770887
25(OH)D<75	chr17	74349696	74350722
25(OH)D<75	chr17	74511257	74512319
25(OH)D<75	chr17	74732957	74733899
25(OH)D<75	chr17	75441372	75442296
25(OH)D<75	chr17	76114359	76114676
25(OH)D<75	chr17	77970786	77971233
25(OH)D<75	chr17	79223265	79223649
25(OH)D<75	chr17	80084002	80085436
25(OH)D<75	chr17	80821643	80822068
25(OH)D<75	chr17	80982770	80982921
25(OH)D<75	chr16	740259	740898
25(OH)D<75	chr16	972763	973323
25(OH)D<75	chr16	1470322	1471255
25(OH)D<75	chr16	2021774	2022131
25(OH)D<75	chr16	2022139	2022466
25(OH)D<75	chr16	3124856	3125966
25(OH)D<75	chr16	3265051	3266250
25(OH)D<75	chr16	4464456	4465002
25(OH)D<75	chr16	4584687	4584986
25(OH)D<75	chr16	11654811	11655271
25(OH)D<75	chr16	11877196	11877972
25(OH)D<75	chr16	13969178	13969602
25(OH)D<75	chr16	14580674	14581081
25(OH)D<75	chr16	14921110	14922106
25(OH)D<75	chr16	15087651	15088601
25(OH)D<75	chr16	21536058	21536364
25(OH)D<75	chr16	21536454	21536865
25(OH)D<75	chr16	21552138	21552522
25(OH)D<75	chr16	21759303	21759719
25(OH)D<75	chr16	21837992	21838724
25(OH)D<75	chr16	21963982	21965078
25(OH)D<75	chr16	22308306	22308855
25(OH)D<75	chr16	22309442	22310087
25(OH)D<75	chr16	25839175	25839571
25(OH)D<75	chr16	26696162	26697098
25(OH)D<75	chr16	28151775	28153093
25(OH)D<75	chr16	29363985	29364625
25(OH)D<75	chr16	29401252	29401759
25(OH)D<75	chr16	29874331	29875102
25(OH)D<75	chr16	30215756	30216187
25(OH)D<75	chr16	30582862	30583471
25(OH)D<75	chr16	30621574	30622096
25(OH)D<75	chr16	30661582	30662500
25(OH)D<75	chr16	30709098	30710123
25(OH)D<75	chr16	30933604	30935125
25(OH)D<75	chr16	30968721	30969667
25(OH)D<75	chr16	31085461	31086109
25(OH)D<75	chr16	31707044	31707408
25(OH)D<75	chr16	32334854	32335302
25(OH)D<75	chr16	32346466	32346890
25(OH)D<75	chr16	32590161	32590559
25(OH)D<75	chr16	32590571	32590965
25(OH)D<75	chr16	33062535	33063304
25(OH)D<75	chr16	47476895	47477338
25(OH)D<75	chr16	50369034	50369343
25(OH)D<75	chr16	57222159	57222573
25(OH)D<75	chr16	57333604	57334671
25(OH)D<75	chr16	67260643	67261479
25(OH)D<75	chr16	68056877	68057273
25(OH)D<75	chr16	68057293	68057875
25(OH)D<75	chr16	68244591	68245114
25(OH)D<75	chr16	70253733	70254152
25(OH)D<75	chr16	70266779	70267340
25(OH)D<75	chr16	70380406	70381021
25(OH)D<75	chr16	70438146	70439030
25(OH)D<75	chr16	71842251	71843512
25(OH)D<75	chr16	87984329	87984808
25(OH)D<75	chr16	89142077	89142267
25(OH)D<75	chr16	89163310	89163684
25(OH)D<75	chr16	89307568	89307894
25(OH)D<75	chr16	90245629	90246035
25(OH)D<75	chr15	21277473	21277901
25(OH)D<75	chr15	22465882	22466295
25(OH)D<75	chr15	22688291	22688751
25(OH)D<75	chr15	23248395	23248833
25(OH)D<75	chr15	23283437	23284167
25(OH)D<75	chr15	28949226	28950500
25(OH)D<75	chr15	30464810	30465654
25(OH)D<75	chr15	30699973	30700352
25(OH)D<75	chr15	30776017	30776593
25(OH)D<75	chr15	32777855	32778253
25(OH)D<75	chr15	34393918	34395000
25(OH)D<75	chr15	34516656	34517866
25(OH)D<75	chr15	35261517	35262072
25(OH)D<75	chr15	35280280	35280994
25(OH)D<75	chr15	40886265	40886749
25(OH)D<75	chr15	41694505	41695222
25(OH)D<75	chr15	43622337	43622930
25(OH)D<75	chr15	44580578	44581045
25(OH)D<75	chr15	45492340	45493278
25(OH)D<75	chr15	49447585	49448369
25(OH)D<75	chr15	49912510	49913756
25(OH)D<75	chr15	57998727	57999382
25(OH)D<75	chr15	59063195	59063546
25(OH)D<75	chr15	59225457	59226255
25(OH)D<75	chr15	60095993	60096289
25(OH)D<75	chr15	63892895	63893750
25(OH)D<75	chr15	64679387	64680465
25(OH)D<75	chr15	66789377	66790736
25(OH)D<75	chr15	68569597	68570470
25(OH)D<75	chr15	70390008	70390472
25(OH)D<75	chr15	70391543	70392696
25(OH)D<75	chr15	72766045	72766708
25(OH)D<75	chr15	73075908	73076296
25(OH)D<75	chr15	78729911	78730634
25(OH)D<75	chr15	79166041	79166471
25(OH)D<75	chr15	84860416	84860805
25(OH)D<75	chr15	89181942	89182938
25(OH)D<75	chr15	89878296	89878440
25(OH)D<75	chr15	90436577	90437759
25(OH)D<75	chr15	90773774	90774765
25(OH)D<75	chr15	93352113	93353312
25(OH)D<75	chr15	93447098	93447967
25(OH)D<75	chr15	102192016	102193375
25(OH)D<75	chr15	102293814	102294297
25(OH)D<75	chr15	102414178	102415244
25(OH)D<75	chr15	102498851	102499256
25(OH)D<75	chr15	102503307	102503774
25(OH)D<75	chr14	19812742	19813625
25(OH)D<75	chr14	20009283	20009731
25(OH)D<75	chr14	21978983	21979993
25(OH)D<75	chr14	23398717	23399285
25(OH)D<75	chr14	23503642	23505000
25(OH)D<75	chr14	24657881	24658738
25(OH)D<75	chr14	32351397	32351935
25(OH)D<75	chr14	32672190	32672616
25(OH)D<75	chr14	35514784	35515653
25(OH)D<75	chr14	35869909	35870345
25(OH)D<75	chr14	45604509	45605399
25(OH)D<75	chr14	50087065	50087415
25(OH)D<75	chr14	58894014	58894701
25(OH)D<75	chr14	60558385	60559375
25(OH)D<75	chr14	66940539	66940913
25(OH)D<75	chr14	67826627	67827281
25(OH)D<75	chr14	68951044	68951443
25(OH)D<75	chr14	69619328	69620625
25(OH)D<75	chr14	69864860	69865645
25(OH)D<75	chr14	70826220	70827125
25(OH)D<75	chr14	73524577	73525817
25(OH)D<75	chr14	75229393	75230374
25(OH)D<75	chr14	77421932	77422913
25(OH)D<75	chr14	77923856	77924676
25(OH)D<75	chr14	81685255	81686329
25(OH)D<75	chr14	88237818	88238054
25(OH)D<75	chr14	90341151	90341949
25(OH)D<75	chr14	90849692	90850285
25(OH)D<75	chr14	92339613	92340581
25(OH)D<75	chr14	92506307	92506790
25(OH)D<75	chr14	99725426	99726432
25(OH)D<75	chr14	99947381	99947821
25(OH)D<75	chr14	102188694	102189500
25(OH)D<75	chr14	105328432	105328746
25(OH)D<75	chr14	105531506	105531927
25(OH)D<75	chr14	106116190	106116587
25(OH)D<75	chr19	506883	507900
25(OH)D<75	chr19	796776	797090
25(OH)D<75	chr19	815627	816502
25(OH)D<75	chr19	892627	894019
25(OH)D<75	chr19	909635	909959
25(OH)D<75	chr19	1021162	1022250
25(OH)D<75	chr19	1269132	1269787
25(OH)D<75	chr19	1382870	1384318
25(OH)D<75	chr19	1438107	1438859
25(OH)D<75	chr19	2041717	2042361
25(OH)D<75	chr19	3500332	3501192
25(OH)D<75	chr19	4104480	4105683
25(OH)D<75	chr19	4247001	4247644
25(OH)D<75	chr19	4400792	4401144
25(OH)D<75	chr19	4723661	4725279
25(OH)D<75	chr19	4791492	4791881
25(OH)D<75	chr19	5690464	5690830
25(OH)D<75	chr19	5720376	5720732
25(OH)D<75	chr19	5961920	5962240
25(OH)D<75	chr19	5962369	5962733
25(OH)D<75	chr19	6460340	6460863
25(OH)D<75	chr19	6529849	6530557
25(OH)D<75	chr19	6862609	6862877
25(OH)D<75	chr19	7413332	7414070
25(OH)D<75	chr19	7514583	7516022
25(OH)D<75	chr19	8333722	8334490
25(OH)D<75	chr19	8580279	8580661
25(OH)D<75	chr19	8863429	8863850
25(OH)D<75	chr19	10230046	10231081
25(OH)D<75	chr19	10384284	10384692
25(OH)D<75	chr19	10532493	10533395
25(OH)D<75	chr19	10547414	10547830
25(OH)D<75	chr19	10764028	10765125
25(OH)D<75	chr19	10865680	10866185
25(OH)D<75	chr19	10947166	10947448
25(OH)D<75	chr19	11491906	11492276
25(OH)D<75	chr19	11545581	11546672
25(OH)D<75	chr19	12721367	12722220
25(OH)D<75	chr19	12779457	12780764
25(OH)D<75	chr19	12806998	12807613
25(OH)D<75	chr19	12847502	12848547
25(OH)D<75	chr19	12885982	12886867
25(OH)D<75	chr19	12892593	12893517
25(OH)D<75	chr19	12904074	12904409
25(OH)D<75	chr19	13029909	13030743
25(OH)D<75	chr19	13044511	13044858
25(OH)D<75	chr19	13056025	13057123
25(OH)D<75	chr19	13387995	13388355
25(OH)D<75	chr19	14184355	14184731
25(OH)D<75	chr19	14260276	14260613
25(OH)D<75	chr19	14617848	14618603
25(OH)D<75	chr19	14632449	14633491
25(OH)D<75	chr19	16439694	16440480
25(OH)D<75	chr19	16481793	16482930
25(OH)D<75	chr19	16677243	16677698
25(OH)D<75	chr19	17235585	17237500
25(OH)D<75	chr19	17447875	17448285
25(OH)D<75	chr19	18043184	18044295
25(OH)D<75	chr19	18117934	18119526
25(OH)D<75	chr19	18391417	18391600
25(OH)D<75	chr19	18668157	18668561
25(OH)D<75	chr19	19302820	19303137
25(OH)D<75	chr19	19599777	19600090
25(OH)D<75	chr19	19600238	19600702
25(OH)D<75	chr19	19708120	19709625
25(OH)D<75	chr19	19709688	19710096
25(OH)D<75	chr19	19773697	19774316
25(OH)D<75	chr19	23005487	23005857
25(OH)D<75	chr19	24183830	24184266
25(OH)D<75	chr19	24184533	24185120
25(OH)D<75	chr19	30096243	30097875
25(OH)D<75	chr19	30164246	30164625
25(OH)D<75	chr19	33237516	33237883
25(OH)D<75	chr19	33356487	33357240
25(OH)D<75	chr19	35352679	35353198
25(OH)D<75	chr19	35464464	35464911
25(OH)D<75	chr19	35505187	35505848
25(OH)D<75	chr19	35701134	35702418
25(OH)D<75	chr19	35702807	35703529
25(OH)D<75	chr19	35704684	35705625
25(OH)D<75	chr19	36065752	36066970
25(OH)D<75	chr19	36119715	36120042
25(OH)D<75	chr19	37341647	37341937
25(OH)D<75	chr19	37663511	37664411
25(OH)D<75	chr19	37957853	37958724
25(OH)D<75	chr19	37997117	37998370
25(OH)D<75	chr19	38864514	38865559
25(OH)D<75	chr19	39322396	39322976
25(OH)D<75	chr19	39881413	39882483
25(OH)D<75	chr19	39892604	39893453
25(OH)D<75	chr19	39902481	39903380
25(OH)D<75	chr19	39935679	39936551
25(OH)D<75	chr19	40368895	40369265
25(OH)D<75	chr19	40931628	40932093
25(OH)D<75	chr19	41768223	41768595
25(OH)D<75	chr19	41768807	41770128
25(OH)D<75	chr19	41814201	41814984
25(OH)D<75	chr19	41815485	41816740
25(OH)D<75	chr19	41831804	41833031
25(OH)D<75	chr19	41870022	41870699
25(OH)D<75	chr19	42037611	42038280
25(OH)D<75	chr19	42379224	42379885
25(OH)D<75	chr19	42391145	42391583
25(OH)D<75	chr19	42786857	42788209
25(OH)D<75	chr19	44099877	44101112
25(OH)D<75	chr19	44917112	44917825
25(OH)D<75	chr19	45457627	45458988
25(OH)D<75	chr19	45594450	45596734
25(OH)D<75	chr19	47354347	47354731
25(OH)D<75	chr19	47633423	47634152
25(OH)D<75	chr19	47748208	47748816
25(OH)D<75	chr19	48248425	48249487
25(OH)D<75	chr19	48459532	48459961
25(OH)D<75	chr19	48758377	48759660
25(OH)D<75	chr19	48763140	48764146
25(OH)D<75	chr19	49122144	49123120
25(OH)D<75	chr19	49375456	49375900
25(OH)D<75	chr19	49990752	49991380
25(OH)D<75	chr19	50004058	50004628
25(OH)D<75	chr19	50071473	50071831
25(OH)D<75	chr19	50083455	50084384
25(OH)D<75	chr19	50220680	50220973
25(OH)D<75	chr19	50379377	50381135
25(OH)D<75	chr19	50595002	50595411
25(OH)D<75	chr19	50602745	50603190
25(OH)D<75	chr19	50639299	50639574
25(OH)D<75	chr19	50639854	50640623
25(OH)D<75	chr19	50879380	50880070
25(OH)D<75	chr19	52489713	52490670
25(OH)D<75	chr19	52531175	52531822
25(OH)D<75	chr19	54618676	54619875
25(OH)D<75	chr19	54636953	54637418
25(OH)D<75	chr19	56110994	56111884
25(OH)D<75	chr19	56145648	56146637
25(OH)D<75	chr19	56151496	56151933
25(OH)D<75	chr19	56904844	56905481
25(OH)D<75	chr19	58280777	58281488
25(OH)D<75	chr19	59025404	59026088
25(OH)D<75	chr19	59031073	59031421
25(OH)D<75	chr18	666928	667418
25(OH)D<75	chr18	2636127	2636897
25(OH)D<75	chr18	2637116	2637289
25(OH)D<75	chr18	2666612	2667180
25(OH)D<75	chr18	2730353	2730813
25(OH)D<75	chr18	2736700	2737365
25(OH)D<75	chr18	2755042	2755605
25(OH)D<75	chr18	2805711	2806731
25(OH)D<75	chr18	2955259	2955641
25(OH)D<75	chr18	2960488	2960991
25(OH)D<75	chr18	2962645	2963875
25(OH)D<75	chr18	2965316	2965992
25(OH)D<75	chr18	2971920	2972737
25(OH)D<75	chr18	2980223	2980571
25(OH)D<75	chr18	2996030	2996504
25(OH)D<75	chr18	3297262	3297568
25(OH)D<75	chr18	3448506	3449566
25(OH)D<75	chr18	3594204	3594537
25(OH)D<75	chr18	3674742	3675124
25(OH)D<75	chr18	9135776	9136413
25(OH)D<75	chr18	9137743	9138201
25(OH)D<75	chr18	11614707	11615115
25(OH)D<75	chr18	11851129	11851474
25(OH)D<75	chr18	14305954	14306366
25(OH)D<75	chr18	15173349	15173676
25(OH)D<75	chr18	15398859	15399758
25(OH)D<75	chr18	15407163	15407872
25(OH)D<75	chr18	15407875	15408292
25(OH)D<75	chr18	15409221	15409363
25(OH)D<75	chr18	15409511	15409849
25(OH)D<75	chr18	15409913	15410051
25(OH)D<75	chr18	15410245	15410411
25(OH)D<75	chr18	19180741	19181366
25(OH)D<75	chr18	21557729	21558604
25(OH)D<75	chr18	21599177	21600138
25(OH)D<75	chr18	29598388	29598858
25(OH)D<75	chr18	29599275	29600625
25(OH)D<75	chr18	29664672	29665647
25(OH)D<75	chr18	32610454	32610740
25(OH)D<75	chr18	32610871	32611194
25(OH)D<75	chr18	32870118	32870448
25(OH)D<75	chr18	32937760	32938458
25(OH)D<75	chr18	33552657	33552994
25(OH)D<75	chr18	37697702	37698108
25(OH)D<75	chr18	40975201	40975645
25(OH)D<75	chr18	44126024	44126415
25(OH)D<75	chr18	44545140	44545504
25(OH)D<75	chr18	44551866	44552317
25(OH)D<75	chr18	44553228	44553642
25(OH)D<75	chr18	46454717	46455987
25(OH)D<75	chr18	46467027	46468078
25(OH)D<75	chr18	47813883	47814804
25(OH)D<75	chr18	47824364	47824750
25(OH)D<75	chr18	55288996	55289446
25(OH)D<75	chr18	56282777	56283075
25(OH)D<75	chr18	56325219	56326250
25(OH)D<75	chr18	56354389	56354816
25(OH)D<75	chr18	56460313	56460684
25(OH)D<75	chr18	59833591	59834152
25(OH)D<75	chr18	60805421	60805794
25(OH)D<75	chr18	60828165	60829571
25(OH)D<75	chr18	60866758	60867750
25(OH)D<75	chr18	60871515	60871676
25(OH)D<75	chr18	67602350	67603250
25(OH)D<75	chr18	67872812	67873397
25(OH)D<75	chr18	68339437	68340596
25(OH)D<75	chr18	74766687	74767941
25(OH)D<75	chr18	74774239	74775339
25(OH)D<75	chr18	74775441	74775857
25(OH)D<75	chr18	74839877	74841216
25(OH)D<75	chr18	76273640	76274060
25(OH)D<75	chr18	76774322	76774799
25(OH)D<75	chr18	77050431	77050916
25(OH)D<75	chr18	77283367	77284089
25(OH)D<75	chr18	77380009	77380522
25(OH)D<75	chr18	77680206	77680576
25(OH)D<75	chr22	16101042	16101438
25(OH)D<75	chr22	16101891	16102308
25(OH)D<75	chr22	16104726	16105104
25(OH)D<75	chr22	16191768	16192185
25(OH)D<75	chr22	16205492	16206019
25(OH)D<75	chr22	16350012	16350652
25(OH)D<75	chr22	16352844	16353264
25(OH)D<75	chr22	16371260	16371697
25(OH)D<75	chr22	16509345	16509769
25(OH)D<75	chr22	17060176	17061237
25(OH)D<75	chr22	17169939	17171208
25(OH)D<75	chr22	18359989	18360343
25(OH)D<75	chr22	18717947	18718736
25(OH)D<75	chr22	18721352	18721793
25(OH)D<75	chr22	18772577	18773024
25(OH)D<75	chr22	19466725	19467672
25(OH)D<75	chr22	20325798	20326153
25(OH)D<75	chr22	20657126	20657950
25(OH)D<75	chr22	20707354	20707818
25(OH)D<75	chr22	21355772	21356109
25(OH)D<75	chr22	21520576	21521010
25(OH)D<75	chr22	21529486	21529922
25(OH)D<75	chr22	21639346	21639818
25(OH)D<75	chr22	24038229	24038968
25(OH)D<75	chr22	24951327	24952068
25(OH)D<75	chr22	30831010	30832114
25(OH)D<75	chr22	31674461	31675775
25(OH)D<75	chr22	31676013	31676552
25(OH)D<75	chr22	33518390	33518791
25(OH)D<75	chr22	38081627	38082888
25(OH)D<75	chr22	38902642	38903461
25(OH)D<75	chr22	39924899	39925763
25(OH)D<75	chr22	40574035	40574394
25(OH)D<75	chr22	41682002	41683203
25(OH)D<75	chr22	41864690	41865750
25(OH)D<75	chr22	42176450	42177875
25(OH)D<75	chr22	49029399	49029917
25(OH)D<75	chr22	50363752	50365092
25(OH)D<75	chr22	51058792	51059892
25(OH)D<75	chr20	1098767	1099675
25(OH)D<75	chr20	1447596	1447936
25(OH)D<75	chr20	2451079	2451902
25(OH)D<75	chr20	2644564	2645625
25(OH)D<75	chr20	5093529	5094147
25(OH)D<75	chr20	5590399	5591375
25(OH)D<75	chr20	5730736	5731451
25(OH)D<75	chr20	17949126	17949579
25(OH)D<75	chr20	18118176	18118863
25(OH)D<75	chr20	18447359	18448348
25(OH)D<75	chr20	26189734	26191079
25(OH)D<75	chr20	30697347	30697794
25(OH)D<75	chr20	31989026	31989475
25(OH)D<75	chr20	34330300	34330441
25(OH)D<75	chr20	34542116	34542479
25(OH)D<75	chr20	34823806	34824744
25(OH)D<75	chr20	35330728	35331846
25(OH)D<75	chr20	36156360	36156707
25(OH)D<75	chr20	37063599	37064493
25(OH)D<75	chr20	40321873	40322780
25(OH)D<75	chr20	42698826	42699235
25(OH)D<75	chr20	43150195	43150971
25(OH)D<75	chr20	44600237	44601625
25(OH)D<75	chr20	46523653	46523962
25(OH)D<75	chr20	47894763	47895310
25(OH)D<75	chr20	55099377	55100545
25(OH)D<75	chr20	56203338	56203723
25(OH)D<75	chr20	57226407	57226705
25(OH)D<75	chr20	62267071	62267202
25(OH)D<75	chr20	62289858	62289982
25(OH)D<75	chr20	62362254	62362397
25(OH)D<75	chr21	9440777	9441407
25(OH)D<75	chr21	9549933	9550381
25(OH)D<75	chr21	9998678	9999862
25(OH)D<75	chr21	10140585	10141349
25(OH)D<75	chr21	14667502	14668537
25(OH)D<75	chr21	14683694	14684131
25(OH)D<75	chr21	15234155	15234779
25(OH)D<75	chr21	17816073	17816447
25(OH)D<75	chr21	18288999	18289665
25(OH)D<75	chr21	26979633	26980484
25(OH)D<75	chr21	27107209	27108109
25(OH)D<75	chr21	32505476	32505814
25(OH)D<75	chr21	34144098	34144978
25(OH)D<75	chr21	34914632	34915848
25(OH)D<75	chr21	34923839	34924249
25(OH)D<75	chr21	35303628	35304488
25(OH)D<75	chr21	35320899	35321750
25(OH)D<75	chr21	36398527	36399657
25(OH)D<75	chr21	37692072	37692563
25(OH)D<75	chr21	38951632	38952017
25(OH)D<75	chr21	40115088	40115397
25(OH)D<75	chr21	43482664	43483122
25(OH)D<75	chr21	43845329	43846160
25(OH)D<75	chr21	44299322	44300271
25(OH)D<75	chr21	44377331	44377674
25(OH)D<75	chr21	45663377	45664507
25(OH)D<75	chr21	45758815	45759843
25(OH)D<75	chr7	1311761	1312541
25(OH)D<75	chr7	1979860	1980730
25(OH)D<75	chr7	2394163	2394502
25(OH)D<75	chr7	2583917	2584305
25(OH)D<75	chr7	5569567	5570223
25(OH)D<75	chr7	10980004	10980335
25(OH)D<75	chr7	11483568	11483974
25(OH)D<75	chr7	12250513	12251042
25(OH)D<75	chr7	19747877	19749274
25(OH)D<75	chr7	23220877	23222364
25(OH)D<75	chr7	25164515	25165459
25(OH)D<75	chr7	30633925	30634829
25(OH)D<75	chr7	35839953	35841125
25(OH)D<75	chr7	39988662	39989238
25(OH)D<75	chr7	40173959	40174791
25(OH)D<75	chr7	44079026	44079384
25(OH)D<75	chr7	45808223	45809255
25(OH)D<75	chr7	48672173	48672372
25(OH)D<75	chr7	56174432	56174810
25(OH)D<75	chr7	66118976	66119875
25(OH)D<75	chr7	67112887	67113253
25(OH)D<75	chr7	75081713	75082094
25(OH)D<75	chr7	89975690	89976750
25(OH)D<75	chr7	92157898	92158875
25(OH)D<75	chr7	96619856	96620590
25(OH)D<75	chr7	96746585	96747329
25(OH)D<75	chr7	97587042	97587473
25(OH)D<75	chr7	100168025	100168386
25(OH)D<75	chr7	102920625	102921709
25(OH)D<75	chr7	102985021	102985777
25(OH)D<75	chr7	104585684	104586219
25(OH)D<75	chr7	104652252	104653831
25(OH)D<75	chr7	105662643	105663329
25(OH)D<75	chr7	106808699	106809112
25(OH)D<75	chr7	120590627	120590983
25(OH)D<75	chr7	127983685	127984570
25(OH)D<75	chr7	128694654	128695631
25(OH)D<75	chr7	129691387	129691757
25(OH)D<75	chr7	134354463	134355286
25(OH)D<75	chr7	134832524	134833205
25(OH)D<75	chr7	138587990	138588933
25(OH)D<75	chr7	138780059	138780820
25(OH)D<75	chr7	139025500	139025890
25(OH)D<75	chr7	140783007	140783842
25(OH)D<75	chr7	141437808	141438656
25(OH)D<75	chr7	143082896	143083259
25(OH)D<75	chr7	150671641	150672340
25(OH)D<75	chr7	157940556	157941375
25(OH)D<75	chr7	158387713	158388365
25(OH)D<75	chr7	158708050	158708874
25(OH)D<75	chr6	8064515	8064880
25(OH)D<75	chr6	13434359	13434970
25(OH)D<75	chr6	16320247	16320571
25(OH)D<75	chr6	17706935	17707742
25(OH)D<75	chr6	26020428	26020787
25(OH)D<75	chr6	26020841	26021183
25(OH)D<75	chr6	26021865	26022750
25(OH)D<75	chr6	26027201	26027559
25(OH)D<75	chr6	26104224	26104623
25(OH)D<75	chr6	26123333	26123857
25(OH)D<75	chr6	26124207	26124565
25(OH)D<75	chr6	26157766	26158811
25(OH)D<75	chr6	26204929	26205394
25(OH)D<75	chr6	26216457	26217007
25(OH)D<75	chr6	26273202	26273814
25(OH)D<75	chr6	26284932	26285930
25(OH)D<75	chr6	26286635	26287267
25(OH)D<75	chr6	26311525	26312351
25(OH)D<75	chr6	26313123	26313786
25(OH)D<75	chr6	26537489	26538184
25(OH)D<75	chr6	26568751	26569617
25(OH)D<75	chr6	26596559	26597624
25(OH)D<75	chr6	27446375	27446864
25(OH)D<75	chr6	27655983	27656424
25(OH)D<75	chr6	27782579	27783363
25(OH)D<75	chr6	28219580	28220544
25(OH)D<75	chr6	28806094	28806462
25(OH)D<75	chr6	28863816	28864701
25(OH)D<75	chr6	28911932	28912957
25(OH)D<75	chr6	29676018	29677033
25(OH)D<75	chr6	29915528	29915829
25(OH)D<75	chr6	30028127	30029531
25(OH)D<75	chr6	30483562	30484500
25(OH)D<75	chr6	30584315	30586072
25(OH)D<75	chr6	31234651	31234988
25(OH)D<75	chr6	31320146	31320411
25(OH)D<75	chr6	31508512	31510221
25(OH)D<75	chr6	31620140	31621250
25(OH)D<75	chr6	31940263	31940564
25(OH)D<75	chr6	32938959	32939831
25(OH)D<75	chr6	32940151	32940857
25(OH)D<75	chr6	33238762	33240160
25(OH)D<75	chr6	33501010	33501147
25(OH)D<75	chr6	33757118	33757511
25(OH)D<75	chr6	34855934	34856280
25(OH)D<75	chr6	36390699	36391562
25(OH)D<75	chr6	36561573	36562872
25(OH)D<75	chr6	36842233	36842915
25(OH)D<75	chr6	42120779	42121120
25(OH)D<75	chr6	42713649	42713875
25(OH)D<75	chr6	42713933	42714301
25(OH)D<75	chr6	42846741	42848500
25(OH)D<75	chr6	58268435	58268797
25(OH)D<75	chr6	63297730	63298249
25(OH)D<75	chr6	74228152	74228517
25(OH)D<75	chr6	75953817	75953993
25(OH)D<75	chr6	86379834	86380002
25(OH)D<75	chr6	88389930	88390332
25(OH)D<75	chr6	91006341	91006722
25(OH)D<75	chr6	106773139	106774356
25(OH)D<75	chr6	108038248	108038639
25(OH)D<75	chr6	115576713	115577279
25(OH)D<75	chr6	116783131	116783801
25(OH)D<75	chr6	119214469	119214867
25(OH)D<75	chr6	119558386	119558774
25(OH)D<75	chr6	126102257	126102586
25(OH)D<75	chr6	131949197	131949552
25(OH)D<75	chr6	133593808	133594239
25(OH)D<75	chr6	135375738	135376625
25(OH)D<75	chr6	136609934	136610477
25(OH)D<75	chr6	136611325	136612347
25(OH)D<75	chr6	137075049	137075410
25(OH)D<75	chr6	137113838	137114229
25(OH)D<75	chr6	139482093	139483093
25(OH)D<75	chr6	143177890	143178674
25(OH)D<75	chr6	143206639	143207476
25(OH)D<75	chr6	143234604	143235271
25(OH)D<75	chr6	143771966	143772344
25(OH)D<75	chr6	144122039	144122539
25(OH)D<75	chr6	151098270	151098680
25(OH)D<75	chr6	155320721	155321466
25(OH)D<75	chr6	157744756	157745103
25(OH)D<75	chr6	159074376	159075165
25(OH)D<75	chr6	167368717	167369117
25(OH)D<75	chr6	170461305	170461655
25(OH)D<75	chr6	170461678	170462046
25(OH)D<75	chr6	170707750	170708106
25(OH)D<75	chr6	170863194	170863496
25(OH)D<75	chr5	1333482	1334215
25(OH)D<75	chr5	19505754	19506239
25(OH)D<75	chr5	34915338	34916284
25(OH)D<75	chr5	40044902	40045286
25(OH)D<75	chr5	40410550	40410960
25(OH)D<75	chr5	41870126	41871250
25(OH)D<75	chr5	43040236	43040898
25(OH)D<75	chr5	43064863	43065792
25(OH)D<75	chr5	43066883	43067495
25(OH)D<75	chr5	43958259	43958633
25(OH)D<75	chr5	61708370	61708672
25(OH)D<75	chr5	62783827	62784473
25(OH)D<75	chr5	64063953	64064985
25(OH)D<75	chr5	64858737	64859840
25(OH)D<75	chr5	68665315	68666250
25(OH)D<75	chr5	68855252	68856217
25(OH)D<75	chr5	69203614	69204041
25(OH)D<75	chr5	70406910	70407319
25(OH)D<75	chr5	70471492	70471886
25(OH)D<75	chr5	71146665	71146955
25(OH)D<75	chr5	71147040	71147377
25(OH)D<75	chr5	74062759	74063440
25(OH)D<75	chr5	80597093	80597899
25(OH)D<75	chr5	84957679	84958118
25(OH)D<75	chr5	102455604	102456454
25(OH)D<75	chr5	110427740	110428083
25(OH)D<75	chr5	110428087	110428479
25(OH)D<75	chr5	115177052	115178125
25(OH)D<75	chr5	122758698	122759659
25(OH)D<75	chr5	132387275	132387581
25(OH)D<75	chr5	133968316	133968701
25(OH)D<75	chr5	137673588	137674239
25(OH)D<75	chr5	137910850	137911484
25(OH)D<75	chr5	139486695	139487691
25(OH)D<75	chr5	141603461	141604125
25(OH)D<75	chr5	142784791	142785489
25(OH)D<75	chr5	147762884	147763891
25(OH)D<75	chr5	149828679	149830023
25(OH)D<75	chr5	171493450	171494726
25(OH)D<75	chr5	172571549	172572105
25(OH)D<75	chr5	173314765	173315534
25(OH)D<75	chr5	175815698	175816274
25(OH)D<75	chr5	179050286	179051250
25(OH)D<75	chr5	180615497	180616106
25(OH)D<75	chr5	180645168	180645613
25(OH)D<75	chr5	180649072	180649884
25(OH)D<75	chr5	180687909	180688724
25(OH)D<75	chr4	29527	29939
25(OH)D<75	chr4	51415	51849
25(OH)D<75	chr4	492516	493439
25(OH)D<75	chr4	2283449	2283979
25(OH)D<75	chr4	2313983	2314592
25(OH)D<75	chr4	4049984	4050646
25(OH)D<75	chr4	4249262	4250595
25(OH)D<75	chr4	4543934	4544276
25(OH)D<75	chr4	7865387	7865899
25(OH)D<75	chr4	7866023	7866471
25(OH)D<75	chr4	8442181	8443136
25(OH)D<75	chr4	9240265	9240592
25(OH)D<75	chr4	9325887	9326258
25(OH)D<75	chr4	9571908	9572350
25(OH)D<75	chr4	25314510	25314874
25(OH)D<75	chr4	26585199	26586375
25(OH)D<75	chr4	36257463	36257936
25(OH)D<75	chr4	37748500	37749240
25(OH)D<75	chr4	39460746	39461149
25(OH)D<75	chr4	40199167	40200171
25(OH)D<75	chr4	48140723	48141414
25(OH)D<75	chr4	57303159	57303824
25(OH)D<75	chr4	70296812	70297238
25(OH)D<75	chr4	71553464	71554499
25(OH)D<75	chr4	76807313	76807734
25(OH)D<75	chr4	77069069	77070147
25(OH)D<75	chr4	78783507	78784625
25(OH)D<75	chr4	80273002	80274138
25(OH)D<75	chr4	80274395	80275243
25(OH)D<75	chr4	83956101	83956553
25(OH)D<75	chr4	84004752	84006008
25(OH)D<75	chr4	84376502	84377875
25(OH)D<75	chr4	87856293	87856669
25(OH)D<75	chr4	89534535	89535307
25(OH)D<75	chr4	94905465	94906185
25(OH)D<75	chr4	107237371	107238033
25(OH)D<75	chr4	114683323	114684191
25(OH)D<75	chr4	119512127	119513625
25(OH)D<75	chr4	119568305	119568708
25(OH)D<75	chr4	120375541	120375964
25(OH)D<75	chr4	120376076	120376205
25(OH)D<75	chr4	122722213	122722583
25(OH)D<75	chr4	144434045	144434509
25(OH)D<75	chr4	152020173	152021204
25(OH)D<75	chr4	153021252	153022625
25(OH)D<75	chr4	164087709	164088561
25(OH)D<75	chr4	185683029	185683545
25(OH)D<75	chr4	190757085	190757471
25(OH)D<75	chr4	190757772	190758301
25(OH)D<75	chr4	190758423	190758813
25(OH)D<75	chr3	10028242	10029069
25(OH)D<75	chr3	10362589	10362954
25(OH)D<75	chr3	12598558	12598910
25(OH)D<75	chr3	14692816	14693864
25(OH)D<75	chr3	16306584	16306942
25(OH)D<75	chr3	16327388	16328375
25(OH)D<75	chr3	37034214	37035027
25(OH)D<75	chr3	37035214	37035535
25(OH)D<75	chr3	38125426	38126625
25(OH)D<75	chr3	44803339	44803637
25(OH)D<75	chr3	45430169	45430593
25(OH)D<75	chr3	45911727	45912625
25(OH)D<75	chr3	48309783	48310428
25(OH)D<75	chr3	48514187	48514764
25(OH)D<75	chr3	48722803	48723602
25(OH)D<75	chr3	52029726	52030078
25(OH)D<75	chr3	53164333	53165083
25(OH)D<75	chr3	53381057	53382332
25(OH)D<75	chr3	57541679	57542306
25(OH)D<75	chr3	57583068	57583618
25(OH)D<75	chr3	57741324	57742590
25(OH)D<75	chr3	75698107	75699341
25(OH)D<75	chr3	101280164	101281014
25(OH)D<75	chr3	101404910	101405952
25(OH)D<75	chr3	119181976	119182912
25(OH)D<75	chr3	120460791	120461811
25(OH)D<75	chr3	123303869	123304702
25(OH)D<75	chr3	127842308	127843264
25(OH)D<75	chr3	128399271	128400337
25(OH)D<75	chr3	128838993	128840000
25(OH)D<75	chr3	128879581	128880391
25(OH)D<75	chr3	129830581	129831009
25(OH)D<75	chr3	131221959	131222345
25(OH)D<75	chr3	132379240	132379532
25(OH)D<75	chr3	136471936	136472550
25(OH)D<75	chr3	142720107	142721104
25(OH)D<75	chr3	150264307	150264765
25(OH)D<75	chr3	154703619	154704563
25(OH)D<75	chr3	155571876	155572742
25(OH)D<75	chr3	156877836	156878667
25(OH)D<75	chr3	185655151	185655426
25(OH)D<75	chr3	186501174	186501496
25(OH)D<75	chr3	194392945	194393804
25(OH)D<75	chr3	195681115	195681529
25(OH)D<75	chr3	196295166	196296085
25(OH)D<75	chr3	197186337	197186724
25(OH)D<75	chr3	197186864	197187221
25(OH)D<75	chr3	197677173	197677620
25(OH)D<75	chr3	197895622	197896462
25(OH)D<75	chr3	197900456	197900880
25(OH)D<75	chr2	2299315	2299427
25(OH)D<75	chr2	3622521	3623202
25(OH)D<75	chr2	5162669	5162889
25(OH)D<75	chr2	10829761	10830546
25(OH)D<75	chr2	20101392	20101730
25(OH)D<75	chr2	24299018	24299375
25(OH)D<75	chr2	25537283	25538258
25(OH)D<75	chr2	27273552	27274045
25(OH)D<75	chr2	27435044	27436250
25(OH)D<75	chr2	27886410	27887253
25(OH)D<75	chr2	28615135	28615819
25(OH)D<75	chr2	28974337	28974801
25(OH)D<75	chr2	29092803	29093619
25(OH)D<75	chr2	38978450	38978942
25(OH)D<75	chr2	43037526	43037903
25(OH)D<75	chr2	43364323	43364866
25(OH)D<75	chr2	43422364	43422649
25(OH)D<75	chr2	43445806	43447250
25(OH)D<75	chr2	47403263	47403690
25(OH)D<75	chr2	54801847	54802311
25(OH)D<75	chr2	55844953	55845257
25(OH)D<75	chr2	70120573	70121546
25(OH)D<75	chr2	70313038	70314322
25(OH)D<75	chr2	73461426	73461976
25(OH)D<75	chr2	74681710	74682446
25(OH)D<75	chr2	74710243	74710869
25(OH)D<75	chr2	86268270	86268685
25(OH)D<75	chr2	87623416	87624418
25(OH)D<75	chr2	91772732	91773292
25(OH)D<75	chr2	91819023	91819405
25(OH)D<75	chr2	91821208	91821520
25(OH)D<75	chr2	95831082	95831835
25(OH)D<75	chr2	96873814	96874184
25(OH)D<75	chr2	96874693	96875035
25(OH)D<75	chr2	97204557	97204963
25(OH)D<75	chr2	97303948	97304731
25(OH)D<75	chr2	98267646	98267820
25(OH)D<75	chr2	98612747	98613164
25(OH)D<75	chr2	99388105	99389125
25(OH)D<75	chr2	99797403	99797739
25(OH)D<75	chr2	102187628	102188010
25(OH)D<75	chr2	109336028	109336461
25(OH)D<75	chr2	109366202	109366783
25(OH)D<75	chr2	109815647	109816026
25(OH)D<75	chr2	109816086	109816466
25(OH)D<75	chr2	112564512	112564934
25(OH)D<75	chr2	113032788	113033752
25(OH)D<75	chr2	113341886	113342260
25(OH)D<75	chr2	113932708	113933021
25(OH)D<75	chr2	114309030	114309955
25(OH)D<75	chr2	114349910	114350337
25(OH)D<75	chr2	114352414	114352791
25(OH)D<75	chr2	114361552	114362015
25(OH)D<75	chr2	114514079	114514812
25(OH)D<75	chr2	118434034	118434466
25(OH)D<75	chr2	122512634	122513875
25(OH)D<75	chr2	131099292	131100784
25(OH)D<75	chr2	132779742	132780132
25(OH)D<75	chr2	132996358	132996780
25(OH)D<75	chr2	133003375	133003904
25(OH)D<75	chr2	133012029	133012292
25(OH)D<75	chr2	133012347	133013022
25(OH)D<75	chr2	133016474	133017369
25(OH)D<75	chr2	133018421	133019336
25(OH)D<75	chr2	133019872	133020285
25(OH)D<75	chr2	133023276	133023809
25(OH)D<75	chr2	133025398	133025939
25(OH)D<75	chr2	133026898	133027216
25(OH)D<75	chr2	133029407	133029759
25(OH)D<75	chr2	133030299	133030732
25(OH)D<75	chr2	133032809	133033229
25(OH)D<75	chr2	133033961	133035234
25(OH)D<75	chr2	136872719	136873379
25(OH)D<75	chr2	136874175	136874544
25(OH)D<75	chr2	136888795	136890403
25(OH)D<75	chr2	147347315	147347928
25(OH)D<75	chr2	152448157	152448453
25(OH)D<75	chr2	152460013	152460445
25(OH)D<75	chr2	158269547	158270472
25(OH)D<75	chr2	161045512	161045887
25(OH)D<75	chr2	162101165	162101581
25(OH)D<75	chr2	180871744	180872557
25(OH)D<75	chr2	190305437	190306559
25(OH)D<75	chr2	197076015	197076826
25(OH)D<75	chr2	198063530	198064350
25(OH)D<75	chr2	198070565	198071510
25(OH)D<75	chr2	199761180	199761554
25(OH)D<75	chr2	200819792	200820764
25(OH)D<75	chr2	201729170	201729473
25(OH)D<75	chr2	201754043	201755125
25(OH)D<75	chr2	201936445	201937359
25(OH)D<75	chr2	203130248	203131165
25(OH)D<75	chr2	204605974	204606308
25(OH)D<75	chr2	205250677	205251091
25(OH)D<75	chr2	211104415	211104782
25(OH)D<75	chr2	222382521	222383193
25(OH)D<75	chr2	224821898	224822258
25(OH)D<75	chr2	224822267	224822444
25(OH)D<75	chr2	230045654	230046059
25(OH)D<75	chr2	231183562	231184517
25(OH)D<75	chr2	232571418	232572278
25(OH)D<75	chr2	232574794	232575534
25(OH)D<75	chr2	232651163	232651544
25(OH)D<75	chr2	234176002	234177294
25(OH)D<75	chr2	235397391	235398203
25(OH)D<75	chr2	238583370	238584002
25(OH)D<75	chr2	238596315	238597243
25(OH)D<75	chr2	239685038	239686012
25(OH)D<75	chr2	240243728	240244443
25(OH)D<75	chr2	240566005	240567073
25(OH)D<75	chr2	242017587	242018707
25(OH)D<75	chr2	242041919	242042241
25(OH)D<75	chr2	242048371	242048760
25(OH)D<75	chr2	242255519	242255861
25(OH)D<75	chr2	242680856	242681194
25(OH)D<75	chr1	10277	10708
25(OH)D<75	chr1	713683	714514
25(OH)D<75	chr1	824890	825089
25(OH)D<75	chr1	951469	952143
25(OH)D<75	chr1	1510057	1511000
25(OH)D<75	chr1	1655546	1656450
25(OH)D<75	chr1	2052986	2053405
25(OH)D<75	chr1	2186620	2188125
25(OH)D<75	chr1	3816695	3817778
25(OH)D<75	chr1	4362879	4363285
25(OH)D<75	chr1	6253354	6254143
25(OH)D<75	chr1	8585618	8586386
25(OH)D<75	chr1	9470935	9471407
25(OH)D<75	chr1	11967874	11968907
25(OH)D<75	chr1	12570921	12571288
25(OH)D<75	chr1	12933718	12934059
25(OH)D<75	chr1	16693348	16693657
25(OH)D<75	chr1	16891242	16892090
25(OH)D<75	chr1	16892405	16892794
25(OH)D<75	chr1	16892827	16893363
25(OH)D<75	chr1	17222845	17223216
25(OH)D<75	chr1	17230918	17232217
25(OH)D<75	chr1	19638717	19638858
25(OH)D<75	chr1	22366715	22367075
25(OH)D<75	chr1	23748371	23749312
25(OH)D<75	chr1	24968872	24969853
25(OH)D<75	chr1	26324409	26324779
25(OH)D<75	chr1	28655424	28656264
25(OH)D<75	chr1	28974377	28975875
25(OH)D<75	chr1	31904324	31905408
25(OH)D<75	chr1	32110469	32111126
25(OH)D<75	chr1	33115655	33116925
25(OH)D<75	chr1	37950572	37951015
25(OH)D<75	chr1	38455479	38456215
25(OH)D<75	chr1	40626288	40627803
25(OH)D<75	chr1	40723590	40724595
25(OH)D<75	chr1	40840158	40841125
25(OH)D<75	chr1	40850994	40851526
25(OH)D<75	chr1	41284057	41284828
25(OH)D<75	chr1	41491066	41491753
25(OH)D<75	chr1	44678813	44679542
25(OH)D<75	chr1	45275115	45275438
25(OH)D<75	chr1	45285896	45286325
25(OH)D<75	chr1	46152377	46153563
25(OH)D<75	chr1	46153572	46154268
25(OH)D<75	chr1	51867132	51868019
25(OH)D<75	chr1	59249425	59250163
25(OH)D<75	chr1	62190809	62191375
25(OH)D<75	chr1	63988547	63989454
25(OH)D<75	chr1	70671068	70671743
25(OH)D<75	chr1	71546590	71547625
25(OH)D<75	chr1	78443799	78444585
25(OH)D<75	chr1	78470373	78470757
25(OH)D<75	chr1	78837457	78838005
25(OH)D<75	chr1	87379501	87380449
25(OH)D<75	chr1	91487672	91488592
25(OH)D<75	chr1	91852659	91852892
25(OH)D<75	chr1	91852975	91853420
25(OH)D<75	chr1	92270602	92270921
25(OH)D<75	chr1	93446528	93447580
25(OH)D<75	chr1	94344848	94345259
25(OH)D<75	chr1	95538177	95539375
25(OH)D<75	chr1	102598961	102599390
25(OH)D<75	chr1	108112873	108113643
25(OH)D<75	chr1	110576746	110577875
25(OH)D<75	chr1	111215017	111215490
25(OH)D<75	chr1	111758834	111759276
25(OH)D<75	chr1	113160853	113161625
25(OH)D<75	chr1	114414145	114414474
25(OH)D<75	chr1	114888866	114889747
25(OH)D<75	chr1	115322960	115323264
25(OH)D<75	chr1	117312313	117313119
25(OH)D<75	chr1	120821938	120822963
25(OH)D<75	chr1	142653586	142654356
25(OH)D<75	chr1	142656077	142656471
25(OH)D<75	chr1	142932491	142932884
25(OH)D<75	chr1	143163442	143164352
25(OH)D<75	chr1	143742716	143743775
25(OH)D<75	chr1	144536398	144536889
25(OH)D<75	chr1	144826523	144826951
25(OH)D<75	chr1	145095911	145096811
25(OH)D<75	chr1	145293501	145293830
25(OH)D<75	chr1	145323458	145323850
25(OH)D<75	chr1	145507068	145507971
25(OH)D<75	chr1	147553444	147553845
25(OH)D<75	chr1	148000542	148001404
25(OH)D<75	chr1	148241370	148242013
25(OH)D<75	chr1	149224058	149224757
25(OH)D<75	chr1	149335767	149336376
25(OH)D<75	chr1	149513995	149514331
25(OH)D<75	chr1	149658557	149658979
25(OH)D<75	chr1	149663230	149663655
25(OH)D<75	chr1	149858269	149859014
25(OH)D<75	chr1	150208564	150208868
25(OH)D<75	chr1	150335502	150336476
25(OH)D<75	chr1	151042747	151043523
25(OH)D<75	chr1	151871019	151871684
25(OH)D<75	chr1	152188098	152188563
25(OH)D<75	chr1	153962621	153963597
25(OH)D<75	chr1	155904273	155904937
25(OH)D<75	chr1	160765668	160766366
25(OH)D<75	chr1	161015620	161016625
25(OH)D<75	chr1	161123638	161124021
25(OH)D<75	chr1	161369368	161369908
25(OH)D<75	chr1	161499802	161500278
25(OH)D<75	chr1	161500781	161501164
25(OH)D<75	chr1	161509658	161510625
25(OH)D<75	chr1	161582631	161582964
25(OH)D<75	chr1	163291294	163292375
25(OH)D<75	chr1	165737992	165738888
25(OH)D<75	chr1	167684476	167685500
25(OH)D<75	chr1	167905300	167906372
25(OH)D<75	chr1	169764113	169764641
25(OH)D<75	chr1	169862754	169863855
25(OH)D<75	chr1	173684112	173684562
25(OH)D<75	chr1	173793668	173793853
25(OH)D<75	chr1	174768616	174769333
25(OH)D<75	chr1	174968457	174969375
25(OH)D<75	chr1	179851636	179852486
25(OH)D<75	chr1	179923316	179923888
25(OH)D<75	chr1	181365295	181365599
25(OH)D<75	chr1	182585412	182585792
25(OH)D<75	chr1	192485770	192486578
25(OH)D<75	chr1	193090630	193092000
25(OH)D<75	chr1	198651141	198651531
25(OH)D<75	chr1	203642979	203643875
25(OH)D<75	chr1	203651903	203652152
25(OH)D<75	chr1	204475280	204476520
25(OH)D<75	chr1	205091020	205092125
25(OH)D<75	chr1	205180339	205181625
25(OH)D<75	chr1	205719387	205720375
25(OH)D<75	chr1	207997167	207997496
25(OH)D<75	chr1	212964924	212965283
25(OH)D<75	chr1	213189078	213189200
25(OH)D<75	chr1	213189324	213189737
25(OH)D<75	chr1	218458674	218459084
25(OH)D<75	chr1	220219593	220220637
25(OH)D<75	chr1	222886154	222886788
25(OH)D<75	chr1	224180048	224180428
25(OH)D<75	chr1	227922788	227923155
25(OH)D<75	chr1	227954041	227954551
25(OH)D<75	chr1	228771100	228771918
25(OH)D<75	chr1	243265084	243265493
25(OH)D<75	chr1	245133682	245134801
25(OH)D<75	chr1	248567195	248567573
25(OH)D<75	chr1	249120347	249120767
25(OH)D<75	chr9	63241	63656
25(OH)D<75	chr9	2015105	2015275
25(OH)D<75	chr9	6015430	6015727
25(OH)D<75	chr9	6594532	6595161
25(OH)D<75	chr9	6757540	6758258
25(OH)D<75	chr9	19049285	19049684
25(OH)D<75	chr9	19379836	19381000
25(OH)D<75	chr9	20940765	20941875
25(OH)D<75	chr9	31886603	31887596
25(OH)D<75	chr9	33001376	33002219
25(OH)D<75	chr9	33289747	33291351
25(OH)D<75	chr9	35913319	35913629
25(OH)D<75	chr9	37800543	37801271
25(OH)D<75	chr9	38821757	38822639
25(OH)D<75	chr9	41953773	41954176
25(OH)D<75	chr9	44472091	44472513
25(OH)D<75	chr9	44992999	44993389
25(OH)D<75	chr9	45128473	45128865
25(OH)D<75	chr9	45372073	45372738
25(OH)D<75	chr9	45729241	45729978
25(OH)D<75	chr9	46138480	46138928
25(OH)D<75	chr9	46860357	46860793
25(OH)D<75	chr9	67698313	67698764
25(OH)D<75	chr9	68799447	68800016
25(OH)D<75	chr9	69065605	69066010
25(OH)D<75	chr9	71394207	71395375
25(OH)D<75	chr9	78789902	78790163
25(OH)D<75	chr9	79186355	79186736
25(OH)D<75	chr9	79792164	79792539
25(OH)D<75	chr9	82186561	82187551
25(OH)D<75	chr9	86322625	86323436
25(OH)D<75	chr9	86595354	86596196
25(OH)D<75	chr9	93450806	93451317
25(OH)D<75	chr9	94877265	94878500
25(OH)D<75	chr9	95087914	95088168
25(OH)D<75	chr9	95639971	95640532
25(OH)D<75	chr9	95725993	95727043
25(OH)D<75	chr9	95826332	95827262
25(OH)D<75	chr9	100684224	100685052
25(OH)D<75	chr9	102581909	102582231
25(OH)D<75	chr9	103745140	103745784
25(OH)D<75	chr9	111813054	111814072
25(OH)D<75	chr9	114393184	114393576
25(OH)D<75	chr9	115823640	115824347
25(OH)D<75	chr9	123342269	123342596
25(OH)D<75	chr9	123604636	123605280
25(OH)D<75	chr9	127177458	127177959
25(OH)D<75	chr9	127728340	127728823
25(OH)D<75	chr9	129747819	129749005
25(OH)D<75	chr9	130788390	130789231
25(OH)D<75	chr9	131084471	131085208
25(OH)D<75	chr9	131418911	131419872
25(OH)D<75	chr9	132230906	132231288
25(OH)D<75	chr9	132586586	132587250
25(OH)D<75	chr9	132649600	132650486
25(OH)D<75	chr9	132650506	132651625
25(OH)D<75	chr9	132890597	132890747
25(OH)D<75	chr9	132890853	132891045
25(OH)D<75	chr9	134273639	134274351
25(OH)D<75	chr9	134604477	134604883
25(OH)D<75	chr9	134605123	134605518
25(OH)D<75	chr9	134619191	134619932
25(OH)D<75	chr9	134955119	134955671
25(OH)D<75	chr9	136282967	136283875
25(OH)D<75	chr9	140082807	140083479
25(OH)D<75	chr9	140222473	140223010
25(OH)D<75	chr9	140249845	140250215
25(OH)D<75	chr8	1708656	1709543
25(OH)D<75	chr8	7212343	7213218
25(OH)D<75	chr8	7622883	7623200
25(OH)D<75	chr8	7625708	7626034
25(OH)D<75	chr8	11141548	11142345
25(OH)D<75	chr8	12409187	12409602
25(OH)D<75	chr8	12417905	12418299
25(OH)D<75	chr8	12427234	12427590
25(OH)D<75	chr8	12444828	12445163
25(OH)D<75	chr8	19355096	19355393
25(OH)D<75	chr8	19368311	19369270
25(OH)D<75	chr8	21770953	21771661
25(OH)D<75	chr8	22398040	22398205
25(OH)D<75	chr8	22461732	22462612
25(OH)D<75	chr8	23100614	23101197
25(OH)D<75	chr8	26434930	26435676
25(OH)D<75	chr8	26491019	26491358
25(OH)D<75	chr8	28258594	28259592
25(OH)D<75	chr8	29386672	29387659
25(OH)D<75	chr8	29918546	29918857
25(OH)D<75	chr8	29948396	29948679
25(OH)D<75	chr8	29991233	29991607
25(OH)D<75	chr8	33370424	33371085
25(OH)D<75	chr8	37707011	37708040
25(OH)D<75	chr8	56754940	56755457
25(OH)D<75	chr8	56986545	56987651
25(OH)D<75	chr8	58117900	58119277
25(OH)D<75	chr8	58121310	58121699
25(OH)D<75	chr8	58122336	58124000
25(OH)D<75	chr8	58124405	58124823
25(OH)D<75	chr8	58125215	58126012
25(OH)D<75	chr8	61705176	61706105
25(OH)D<75	chr8	61998165	61998953
25(OH)D<75	chr8	67025427	67027125
25(OH)D<75	chr8	67973823	67974848
25(OH)D<75	chr8	70602123	70603037
25(OH)D<75	chr8	74884559	74884889
25(OH)D<75	chr8	82754800	82755221
25(OH)D<75	chr8	86563233	86563622
25(OH)D<75	chr8	86571699	86572954
25(OH)D<75	chr8	86755044	86755463
25(OH)D<75	chr8	86781619	86782420
25(OH)D<75	chr8	86784227	86784664
25(OH)D<75	chr8	100024942	100025928
25(OH)D<75	chr8	101506600	101507231
25(OH)D<75	chr8	101729090	101729377
25(OH)D<75	chr8	118046881	118047287
25(OH)D<75	chr8	124169339	124169976
25(OH)D<75	chr8	125486588	125487362
25(OH)D<75	chr8	125577245	125577605
25(OH)D<75	chr8	128208987	128209799
25(OH)D<75	chr8	134072703	134073210
25(OH)D<75	chr8	134511186	134511767
25(OH)D<75	chr8	142254834	142255957
25(OH)D<75	chr8	142502477	142503001
25(OH)D<75	chr8	143751181	143751555
25(OH)D<75	chr8	144751396	144752332
25(OH)D<75	chr8	145002056	145002767
25(OH)D<75	chr8	145055458	145055866
25(OH)D<75	chr8	146241609	146242001
25(OH)D<75	chr8	146277659	146277991
25(OH)D≥75	chrY	234497	234777
25(OH)D≥75	chrY	518770	519133
25(OH)D≥75	chrY	2550070	2550410
25(OH)D≥75	chrY	2550582	2551211
25(OH)D≥75	chrY	2551240	2552426
25(OH)D≥75	chrY	2552825	2553110
25(OH)D≥75	chrY	2553149	2553953
25(OH)D≥75	chrY	2554102	2554780
25(OH)D≥75	chrY	2554882	2555180
25(OH)D≥75	chrY	2555682	2561354
25(OH)D≥75	chrY	2561415	2563584
25(OH)D≥75	chrY	2563898	2567521
25(OH)D≥75	chrY	2567803	2568732
25(OH)D≥75	chrY	2569436	2573158
25(OH)D≥75	chrY	2573174	2575236
25(OH)D≥75	chrY	2575458	2576525
25(OH)D≥75	chrY	2576820	2577671
25(OH)D≥75	chrY	2578336	2583806
25(OH)D≥75	chrY	2583885	2584696
25(OH)D≥75	chrY	2584700	2586106
25(OH)D≥75	chrY	2586252	2586809
25(OH)D≥75	chrY	2586993	2589466
25(OH)D≥75	chrY	2589738	2590742
25(OH)D≥75	chrY	2590928	2595290
25(OH)D≥75	chrY	2595371	2595885
25(OH)D≥75	chrY	2596028	2596832
25(OH)D≥75	chrY	2596962	2597676
25(OH)D≥75	chrY	2597885	2599837
25(OH)D≥75	chrY	2600167	2600910
25(OH)D≥75	chrY	2601319	2608125
25(OH)D≥75	chrY	2608513	2610547
25(OH)D≥75	chrY	2610907	2611205
25(OH)D≥75	chrY	2611663	2612296
25(OH)D≥75	chrY	2612641	2615892
25(OH)D≥75	chrY	2615977	2621967
25(OH)D≥75	chrY	2622615	2623102
25(OH)D≥75	chrY	2623785	2624593
25(OH)D≥75	chrY	2624924	2626927
25(OH)D≥75	chrY	2627573	2629695
25(OH)D≥75	chrY	2629895	2630245
25(OH)D≥75	chrY	2630458	2631750
25(OH)D≥75	chrY	2631990	2633364
25(OH)D≥75	chrY	2634001	2635812
25(OH)D≥75	chrY	2636272	2636755
25(OH)D≥75	chrY	2637071	2638789
25(OH)D≥75	chrY	2638937	2640129
25(OH)D≥75	chrY	2640447	2641157
25(OH)D≥75	chrY	2641449	2642538
25(OH)D≥75	chrY	2642722	2643279
25(OH)D≥75	chrY	2643783	2643978
25(OH)D≥75	chrY	2644531	2646051
25(OH)D≥75	chrY	2646180	2647152
25(OH)D≥75	chrY	2647329	2648628
25(OH)D≥75	chrY	2648690	2649305
25(OH)D≥75	chrY	3131198	3131580
25(OH)D≥75	chrY	3312984	3313565
25(OH)D≥75	chrY	3314338	3315185
25(OH)D≥75	chrY	3315516	3316188
25(OH)D≥75	chrY	3316889	3317321
25(OH)D≥75	chrY	3490695	3491137
25(OH)D≥75	chrY	3498252	3499746
25(OH)D≥75	chrY	3640796	3640904
25(OH)D≥75	chrY	3869413	3869810
25(OH)D≥75	chrY	4274666	4275294
25(OH)D≥75	chrY	4289195	4289669
25(OH)D≥75	chrY	4621758	4622261
25(OH)D≥75	chrY	4686942	4687505
25(OH)D≥75	chrY	4726444	4726792
25(OH)D≥75	chrY	4737492	4738228
25(OH)D≥75	chrY	4738696	4739119
25(OH)D≥75	chrY	4783555	4783906
25(OH)D≥75	chrY	4817046	4817471
25(OH)D≥75	chrY	4817676	4818214
25(OH)D≥75	chrY	4818437	4818761
25(OH)D≥75	chrY	4818969	4819789
25(OH)D≥75	chrY	4819938	4820609
25(OH)D≥75	chrY	4821453	4821836
25(OH)D≥75	chrY	4844241	4844662
25(OH)D≥75	chrY	4844693	4845049
25(OH)D≥75	chrY	4845835	4846239
25(OH)D≥75	chrY	4846505	4847129
25(OH)D≥75	chrY	4910118	4911215
25(OH)D≥75	chrY	4913623	4913947
25(OH)D≥75	chrY	4945333	4946375
25(OH)D≥75	chrY	5008717	5009636
25(OH)D≥75	chrY	5474088	5475480
25(OH)D≥75	chrY	5475538	5475922
25(OH)D≥75	chrY	5476558	5477324
25(OH)D≥75	chrY	5477547	5477953
25(OH)D≥75	chrY	5478248	5478633
25(OH)D≥75	chrY	6014476	6015142
25(OH)D≥75	chrY	6401921	6402690
25(OH)D≥75	chrY	6495471	6495991
25(OH)D≥75	chrY	6497162	6497657
25(OH)D≥75	chrY	7128468	7129286
25(OH)D≥75	chrY	7643661	7644086
25(OH)D≥75	chrY	7717452	7717656
25(OH)D≥75	chrY	9030596	9030980
25(OH)D≥75	chrY	9299931	9300275
25(OH)D≥75	chrY	9932821	9933095
25(OH)D≥75	chrY	9933244	9933605
25(OH)D≥75	chrY	9933663	9934562
25(OH)D≥75	chrY	9934844	9935507
25(OH)D≥75	chrY	9936823	9937011
25(OH)D≥75	chrY	9937959	9938086
25(OH)D≥75	chrY	9938158	9938521
25(OH)D≥75	chrY	9940533	9940826
25(OH)D≥75	chrY	9940927	9941228
25(OH)D≥75	chrY	9943867	9944280
25(OH)D≥75	chrY	9944355	9945550
25(OH)D≥75	chrY	9945816	9946528
25(OH)D≥75	chrY	9956002	9957875
25(OH)D≥75	chrY	9969252	9971102
25(OH)D≥75	chrY	9980407	9981192
25(OH)D≥75	chrY	9992286	9992442
25(OH)D≥75	chrY	9992677	9992776
25(OH)D≥75	chrY	9992915	9993188
25(OH)D≥75	chrY	9996851	9997303
25(OH)D≥75	chrY	9997327	9997512
25(OH)D≥75	chrY	10012405	10012716
25(OH)D≥75	chrY	10016561	10017302
25(OH)D≥75	chrY	10019661	10020108
25(OH)D≥75	chrY	10020447	10021080
25(OH)D≥75	chrY	10021428	10021919
25(OH)D≥75	chrY	10023675	10024053
25(OH)D≥75	chrY	10024943	10025660
25(OH)D≥75	chrY	10026474	10028645
25(OH)D≥75	chrY	10029447	10029590
25(OH)D≥75	chrY	10029981	10030201
25(OH)D≥75	chrY	10031167	10031880
25(OH)D≥75	chrY	10031974	10032492
25(OH)D≥75	chrY	10033333	10033510
25(OH)D≥75	chrY	10033643	10034099
25(OH)D≥75	chrY	10036249	10036665
25(OH)D≥75	chrY	10037641	10038378
25(OH)D≥75	chrY	10042699	10043842
25(OH)D≥75	chrY	10044585	10044855
25(OH)D≥75	chrY	10046428	10047734
25(OH)D≥75	chrY	10052012	10052422
25(OH)D≥75	chrY	10056474	10056827
25(OH)D≥75	chrY	10057132	10057452
25(OH)D≥75	chrY	10057528	10058695
25(OH)D≥75	chrY	10061698	10062291
25(OH)D≥75	chrY	10064850	10065760
25(OH)D≥75	chrY	10066441	10066866
25(OH)D≥75	chrY	10068376	10068857
25(OH)D≥75	chrY	10069068	10069456
25(OH)D≥75	chrY	10071264	10071639
25(OH)D≥75	chrY	10075449	10076212
25(OH)D≥75	chrY	10078840	10079579
25(OH)D≥75	chrY	10081620	10082204
25(OH)D≥75	chrY	10082353	10082720
25(OH)D≥75	chrY	10082967	10085146
25(OH)D≥75	chrY	10085929	10086711
25(OH)D≥75	chrY	10087359	10088403
25(OH)D≥75	chrY	10088524	10089261
25(OH)D≥75	chrY	10089394	10090577
25(OH)D≥75	chrY	10090760	10092563
25(OH)D≥75	chrY	10093738	10094055
25(OH)D≥75	chrY	10094578	10095702
25(OH)D≥75	chrY	10096327	10096748
25(OH)D≥75	chrY	10097194	10098132
25(OH)D≥75	chrY	10098624	10098995
25(OH)D≥75	chrY	10099736	10100058
25(OH)D≥75	chrY	10100192	10102194
25(OH)D≥75	chrY	10103408	10104554
25(OH)D≥75	chrY	13239248	13239586
25(OH)D≥75	chrY	13242692	13243026
25(OH)D≥75	chrY	13244208	13244688
25(OH)D≥75	chrY	13246042	13246575
25(OH)D≥75	chrY	13246725	13247022
25(OH)D≥75	chrY	13250637	13251459
25(OH)D≥75	chrY	13260247	13260396
25(OH)D≥75	chrY	13260598	13262634
25(OH)D≥75	chrY	13263422	13264514
25(OH)D≥75	chrY	13265013	13265586
25(OH)D≥75	chrY	13267776	13268919
25(OH)D≥75	chrY	13269867	13270947
25(OH)D≥75	chrY	13273886	13274820
25(OH)D≥75	chrY	13275503	13276441
25(OH)D≥75	chrY	13278122	13278510
25(OH)D≥75	chrY	13278992	13279576
25(OH)D≥75	chrY	13281206	13281750
25(OH)D≥75	chrY	13283591	13283999
25(OH)D≥75	chrY	13285734	13286407
25(OH)D≥75	chrY	13286882	13287212
25(OH)D≥75	chrY	13287883	13288582
25(OH)D≥75	chrY	13292373	13294360
25(OH)D≥75	chrY	13294913	13295357
25(OH)D≥75	chrY	13299305	13299904
25(OH)D≥75	chrY	13300377	13302209
25(OH)D≥75	chrY	13302827	13303475
25(OH)D≥75	chrY	13303689	13304579
25(OH)D≥75	chrY	13306368	13307254
25(OH)D≥75	chrY	13312441	13312762
25(OH)D≥75	chrY	13313102	13314103
25(OH)D≥75	chrY	13314903	13315257
25(OH)D≥75	chrY	13316599	13316963
25(OH)D≥75	chrY	13317005	13321091
25(OH)D≥75	chrY	13321123	13321396
25(OH)D≥75	chrY	13321661	13322012
25(OH)D≥75	chrY	13322136	13322488
25(OH)D≥75	chrY	13322912	13323182
25(OH)D≥75	chrY	13323565	13323876
25(OH)D≥75	chrY	13325579	13326026
25(OH)D≥75	chrY	13326327	13327410
25(OH)D≥75	chrY	13331605	13332538
25(OH)D≥75	chrY	13332721	13333681
25(OH)D≥75	chrY	13334492	13336383
25(OH)D≥75	chrY	13337606	13339164
25(OH)D≥75	chrY	13339641	13340375
25(OH)D≥75	chrY	13340500	13341643
25(OH)D≥75	chrY	13342168	13344124
25(OH)D≥75	chrY	13344269	13344597
25(OH)D≥75	chrY	13344791	13345830
25(OH)D≥75	chrY	13346137	13347488
25(OH)D≥75	chrY	13348046	13350154
25(OH)D≥75	chrY	13350665	13352383
25(OH)D≥75	chrY	13352602	13354351
25(OH)D≥75	chrY	13354628	13355284
25(OH)D≥75	chrY	13355300	13355630
25(OH)D≥75	chrY	13356353	13357006
25(OH)D≥75	chrY	13357590	13359948
25(OH)D≥75	chrY	13360663	13360862
25(OH)D≥75	chrY	13361227	13361886
25(OH)D≥75	chrY	13362687	13363405
25(OH)D≥75	chrY	13363889	13366670
25(OH)D≥75	chrY	13367446	13369943
25(OH)D≥75	chrY	13370013	13370528
25(OH)D≥75	chrY	13370982	13371489
25(OH)D≥75	chrY	13372252	13373460
25(OH)D≥75	chrY	13373752	13374942
25(OH)D≥75	chrY	13375177	13377579
25(OH)D≥75	chrY	13377646	13378711
25(OH)D≥75	chrY	13378947	13381565
25(OH)D≥75	chrY	13381614	13382224
25(OH)D≥75	chrY	13382267	13384059
25(OH)D≥75	chrY	13384249	13385750
25(OH)D≥75	chrY	13385752	13386337
25(OH)D≥75	chrY	13386358	13387340
25(OH)D≥75	chrY	13387958	13388703
25(OH)D≥75	chrY	13388782	13390910
25(OH)D≥75	chrY	13391786	13392628
25(OH)D≥75	chrY	13393080	13394112
25(OH)D≥75	chrY	13394124	13394433
25(OH)D≥75	chrY	13394473	13395283
25(OH)D≥75	chrY	13395368	13396622
25(OH)D≥75	chrY	13397712	13398631
25(OH)D≥75	chrY	13398998	13399647
25(OH)D≥75	chrY	13399911	13400716
25(OH)D≥75	chrY	13400727	13400896
25(OH)D≥75	chrY	13402513	13403015
25(OH)D≥75	chrY	13403230	13404424
25(OH)D≥75	chrY	13404537	13404905
25(OH)D≥75	chrY	13405422	13407161
25(OH)D≥75	chrY	13407225	13408216
25(OH)D≥75	chrY	13408326	13409502
25(OH)D≥75	chrY	13409671	13410972
25(OH)D≥75	chrY	13412458	13412633
25(OH)D≥75	chrY	13412976	13414373
25(OH)D≥75	chrY	13415143	13415980
25(OH)D≥75	chrY	13417136	13418702
25(OH)D≥75	chrY	13420126	13420294
25(OH)D≥75	chrY	13421110	13421661
25(OH)D≥75	chrY	13422108	13423334
25(OH)D≥75	chrY	13424388	13425449
25(OH)D≥75	chrY	13425963	13426314
25(OH)D≥75	chrY	13426554	13427344
25(OH)D≥75	chrY	13427499	13429606
25(OH)D≥75	chrY	13430047	13431136
25(OH)D≥75	chrY	13432492	13433741
25(OH)D≥75	chrY	13434804	13435163
25(OH)D≥75	chrY	13436779	13437483
25(OH)D≥75	chrY	13437551	13438336
25(OH)D≥75	chrY	13438537	13438693
25(OH)D≥75	chrY	13439153	13439438
25(OH)D≥75	chrY	13440060	13441182
25(OH)D≥75	chrY	13443126	13445019
25(OH)D≥75	chrY	13492004	13493500
25(OH)D≥75	chrY	13496931	13498375
25(OH)D≥75	chrY	13502602	13503642
25(OH)D≥75	chrY	13510491	13510944
25(OH)D≥75	chrY	13513487	13514500
25(OH)D≥75	chrY	13516860	13517222
25(OH)D≥75	chrY	13517329	13518317
25(OH)D≥75	chrY	13518485	13519539
25(OH)D≥75	chrY	13519760	13520219
25(OH)D≥75	chrY	13521170	13522098
25(OH)D≥75	chrY	13523148	13524826
25(OH)D≥75	chrY	13528480	13528968
25(OH)D≥75	chrY	13537901	13538279
25(OH)D≥75	chrY	13546420	13546722
25(OH)D≥75	chrY	13547006	13548354
25(OH)D≥75	chrY	13548361	13548921
25(OH)D≥75	chrY	13548936	13549113
25(OH)D≥75	chrY	13551672	13552142
25(OH)D≥75	chrY	13552194	13552717
25(OH)D≥75	chrY	13564562	13565568
25(OH)D≥75	chrY	13566097	13566643
25(OH)D≥75	chrY	13581352	13581714
25(OH)D≥75	chrY	13605813	13605953
25(OH)D≥75	chrY	13616217	13617750
25(OH)D≥75	chrY	13618711	13619618
25(OH)D≥75	chrY	13619765	13620156
25(OH)D≥75	chrY	13636202	13637270
25(OH)D≥75	chrY	13637969	13639069
25(OH)D≥75	chrY	13875698	13876782
25(OH)D≥75	chrY	13877177	13878710
25(OH)D≥75	chrY	13883502	13884646
25(OH)D≥75	chrY	13885602	13885969
25(OH)D≥75	chrY	16344276	16344667
25(OH)D≥75	chrY	20421426	20422222
25(OH)D≥75	chrY	20648747	20649161
25(OH)D≥75	chrY	20995368	20995764
25(OH)D≥75	chrY	24130779	24131200
25(OH)D≥75	chrY	24131673	24132070
25(OH)D≥75	chrY	24137853	24138959
25(OH)D≥75	chrY	24143487	24145179
25(OH)D≥75	chrY	24733255	24734158
25(OH)D≥75	chrY	24734215	24734754
25(OH)D≥75	chrY	24737733	24737974
25(OH)D≥75	chrY	24738876	24739307
25(OH)D≥75	chrY	24739802	24740898
25(OH)D≥75	chrY	24746184	24747364
25(OH)D≥75	chrY	24919325	24921701
25(OH)D≥75	chrY	24922389	24925056
25(OH)D≥75	chrY	24925265	24926685
25(OH)D≥75	chrY	24934830	24935441
25(OH)D≥75	chrY	24949552	24950293
25(OH)D≥75	chrY	24957997	24958656
25(OH)D≥75	chrY	24980127	24980591
25(OH)D≥75	chrY	24993253	24996555
25(OH)D≥75	chrY	25000932	25002080
25(OH)D≥75	chrY	25002121	25002866
25(OH)D≥75	chrY	25003048	25004634
25(OH)D≥75	chrY	25004870	25007263
25(OH)D≥75	chrY	25009867	25010750
25(OH)D≥75	chrY	25015632	25016098
25(OH)D≥75	chrY	25017081	25018031
25(OH)D≥75	chrY	25018368	25021395
25(OH)D≥75	chrY	25021473	25022862
25(OH)D≥75	chrY	25026474	25027017
25(OH)D≥75	chrY	25038916	25040323
25(OH)D≥75	chrY	25042285	25044808
25(OH)D≥75	chrY	25045069	25046257
25(OH)D≥75	chrY	25046324	25046430
25(OH)D≥75	chrY	25046852	25047345
25(OH)D≥75	chrY	25058942	25060321
25(OH)D≥75	chrY	25066659	25068093
25(OH)D≥75	chrY	25068621	25069414
25(OH)D≥75	chrY	25069653	25071976
25(OH)D≥75	chrY	25084338	25084753
25(OH)D≥75	chrY	25093136	25093628
25(OH)D≥75	chrY	25194798	25195215
25(OH)D≥75	chrY	25204189	25204913
25(OH)D≥75	chrY	25207550	25208310
25(OH)D≥75	chrY	25223735	25224224
25(OH)D≥75	chrY	25225253	25226137
25(OH)D≥75	chrY	25228207	25228627
25(OH)D≥75	chrY	25228828	25229525
25(OH)D≥75	chrY	25232472	25233135
25(OH)D≥75	chrY	25252243	25252700
25(OH)D≥75	chrY	25291349	25291922
25(OH)D≥75	chrY	25292060	25292426
25(OH)D≥75	chrY	25292860	25293578
25(OH)D≥75	chrY	25294696	25295750
25(OH)D≥75	chrY	25295815	25296799
25(OH)D≥75	chrY	25404183	25407091
25(OH)D≥75	chrY	25407226	25408659
25(OH)D≥75	chrY	25408969	25409418
25(OH)D≥75	chrY	25431707	25432156
25(OH)D≥75	chrY	25460207	25460642
25(OH)D≥75	chrY	25486459	25486896
25(OH)D≥75	chrY	25741728	25742792
25(OH)D≥75	chrY	25752810	25754090
25(OH)D≥75	chrY	25798873	25799376
25(OH)D≥75	chrY	26553023	26553888
25(OH)D≥75	chrY	26554000	26554613
25(OH)D≥75	chrY	26556627	26556946
25(OH)D≥75	chrY	26557433	26560349
25(OH)D≥75	chrY	26560427	26560895
25(OH)D≥75	chrY	26561151	26561461
25(OH)D≥75	chrY	26567725	26568071
25(OH)D≥75	chrY	26587217	26588078
25(OH)D≥75	chrY	26614287	26614702
25(OH)D≥75	chrY	26618265	26618682
25(OH)D≥75	chrY	26627090	26627917
25(OH)D≥75	chrY	26628075	26628395
25(OH)D≥75	chrY	26628646	26629305
25(OH)D≥75	chrY	26629864	26630255
25(OH)D≥75	chrY	26634877	26638005
25(OH)D≥75	chrY	26638294	26640433
25(OH)D≥75	chrY	26640434	26640659
25(OH)D≥75	chrY	26649381	26649847
25(OH)D≥75	chrY	26650763	26652296
25(OH)D≥75	chrY	26652304	26654751
25(OH)D≥75	chrY	26655137	26656185
25(OH)D≥75	chrY	26660215	26660753
25(OH)D≥75	chrY	26672659	26674025
25(OH)D≥75	chrY	26676141	26676622
25(OH)D≥75	chrY	26676854	26677287
25(OH)D≥75	chrY	26677424	26678484
25(OH)D≥75	chrY	26678658	26679080
25(OH)D≥75	chrY	26679390	26680296
25(OH)D≥75	chrY	26693613	26693997
25(OH)D≥75	chrY	26699628	26700007
25(OH)D≥75	chrY	26700748	26701370
25(OH)D≥75	chrY	26701625	26702039
25(OH)D≥75	chrY	26702337	26702934
25(OH)D≥75	chrY	26703419	26704791
25(OH)D≥75	chrY	26705083	26706059
25(OH)D≥75	chrY	26717651	26718089
25(OH)D≥75	chrY	26718636	26719750
25(OH)D≥75	chrY	26724752	26725893
25(OH)D≥75	chrY	26726800	26727593
25(OH)D≥75	chrY	26744657	26745535
25(OH)D≥75	chrY	26803721	26804096
25(OH)D≥75	chrY	26810331	26810716
25(OH)D≥75	chrY	26828419	26829060
25(OH)D≥75	chrY	26838481	26839230
25(OH)D≥75	chrY	26840663	26842125
25(OH)D≥75	chrY	26858877	26861505
25(OH)D≥75	chrY	26864499	26865491
25(OH)D≥75	chrY	26882776	26883162
25(OH)D≥75	chrY	26885844	26886416
25(OH)D≥75	chrY	26914466	26914879
25(OH)D≥75	chrY	26922543	26922912
25(OH)D≥75	chrY	26923027	26927281
25(OH)D≥75	chrY	26927312	26927575
25(OH)D≥75	chrY	26955288	26956004
25(OH)D≥75	chrY	27022002	27023187
25(OH)D≥75	chrY	27023241	27024858
25(OH)D≥75	chrY	27024934	27025324
25(OH)D≥75	chrY	27025641	27026458
25(OH)D≥75	chrY	27027638	27028429
25(OH)D≥75	chrY	27059691	27060412
25(OH)D≥75	chrY	27096949	27097739
25(OH)D≥75	chrY	27101783	27102879
25(OH)D≥75	chrY	27104746	27105133
25(OH)D≥75	chrY	28136700	28137257
25(OH)D≥75	chrY	28206003	28206934
25(OH)D≥75	chrY	28207202	28209265
25(OH)D≥75	chrY	28211962	28213205
25(OH)D≥75	chrY	28213320	28213738
25(OH)D≥75	chrY	28214209	28214982
25(OH)D≥75	chrY	28222066	28222446
[truncated: 12,655 more rows]
